# Supplementary material for: A riboswitch gives rise to multi-generational phenotypic heterogeneity in an auxotrophic bacterium
Source: Nat Commun. 2020 Mar 5;11:1203. doi: 10.1038/s41467-020-15017-1 (PMC7058034; doi:10.1038/s41467-020-15017-1)
Supplement: Supplementary file 13 — Source Data [file 41467_2020_15017_MOESM13_ESM.xlsx]

## Sheet: Fig.1a
[Met] in mM	RFU/OD600
	Sample 1	Sample 2	Sample 3
0.0250	4.8943	5.0113	4.76809
0.0275	2.5003	2.6053	2.4953
0.0300	1.7683	1.9536	1.77
0.0325	1.619	1.5713	1.5493
0.0350	1.3613	1.4313	1.1463
0.0450	0.5963	0.7193	0.6226
0.0550	0.547699	0.5371	0.5576
0.1	0.63129	0.6061	0.6225
0.5	0.503534	0.5198	0.5002
0.75	0.315906	0.3062	0.3198
1	0.339909	0.33	0.3388
10	-0.00412	0.0072	0.01386

## Sheet: Fig.2c-e
[Met] in mM	Colony	GFP Intensity (AU)	Switch (0/1)
0.025	1	0.16726	0
0.025	2	0.651187	0
0.025	3	0.281972	0
0.025	4	0.676966	0
0.025	5	0.166023	0
0.025	6	0.474353	0
0.025	7	0.395462	0
0.025	8	0.193979	0
0.025	9	0.125906	0
0.025	10	0.189037	0
0.025	11	0.595724	0
0.025	12	0.188938	0
0.025	13	0.265197	0
0.025	14	0.59035	0
0.025	15	0.641586	0
0.025	16	0.656196	0
0.025	17	0.273534	0
0.025	18	0.179116	0
0.025	19	0.37422	0
0.025	20	0.636558	0
0.025	21	0.20155	0
0.025	22	0.18629	0
0.025	23	0.331461	1
0.025	24	0.536481	0
0.025	25	0.616952	0
0.025	26	0.092646	0
0.025	27	0.11797	0
0.025	28	0.60855	0
0.025	29	0.522015	0
0.025	30	0.100437	0
0.025	31	0.632891	0
0.025	32	0.193549	0
0.025	33	0.177997	0
0.025	34	0.678376	0
0.025	35	0.177812	0
0.025	36	0.164537	0
0.025	37	0.133087	0
0.025	38	0.202741	0
0.025	39	0.617352	0
0.025	40	0.154692	0
0.025	41	0.404067	0
0.025	42	0.572569	0
0.025	43	0.553216	0
0.025	44	0.438763	0
0.025	45	0.635635	0
0.025	46	0.342512	0
0.025	47	0.175307	0
0.025	48	0.663298	0
0.025	49	0.650912	0
0.025	50	0.666142	0
0.025	51	0.219362	0
0.025	52	0.422631	0
0.025	53	0.192897	0
0.025	54	0.248119	0
0.025	55	0.66595	0
0.025	56	0.670021	0
0.025	57	0.654213	0
0.025	58	0.701771	0
0.025	59	0.253334	0
0.025	60	0.408235	1
0.025	61	0.737876	0
0.025	62	0.719038	0
0.025	63	0.186764	0
0.025	64	0.208141	0
0.025	65	0.460362	0
0.025	66	0.167721	0
0.025	67	0.38749	0
0.025	68	0.1744	0
0.025	69	0.205458	0
0.025	70	0.205997	0
0.025	71	0.233611	0
0.025	72	0.656578	0
0.025	73	0.535507	0
0.025	74	0.226662	0
0.025	75	0.695462	0
0.025	76	0.678756	0
0.025	77	0.236195	0
0.025	78	0.123116	0
0.025	79	0.221378	0
0.025	80	0.683262	0
0.025	81	0.178651	0
0.025	82	0.237033	0
0.025	83	0.30652	1
0.025	84	0.686868	0
0.025	85	0.481085	1
0.025	86	0.540783	0
0.025	87	0.596852	0
0.025	88	0.654591	0
0.025	89	0.359329	1
0.025	90	0.431655	0
0.025	91	0.591173	0
0.025	92	0.642799	0
0.025	93	0.144106	0
0.025	94	0.649012	0
0.025	95	0.617136	0
0.025	96	0.672544	0
0.025	97	0.182219	0
0.025	98	0.382821	0
0.025	99	0.356776	0
0.025	100	0.167333	0
0.025	101	0.590187	0
0.025	102	0.403003	0
0.025	103	0.645808	0
0.025	104	0.635413	0
0.025	105	0.208652	0
0.025	106	0.640715	0
0.025	107	0.626502	0
0.025	108	0.676186	0
0.025	109	0.583224	0
0.025	110	0.324726	0
0.025	111	0.29891	1
0.025	112	0.62123	0
0.025	113	0.41074	0
0.025	114	0.519958	0
0.025	115	0.364225	0
0.025	116	0.177702	0
0.025	117	0.620705	0
0.025	118	0.679328	0
0.025	119	0.599971	0
0.025	120	0.202735	0
0.025	121	0.675554	0
0.025	122	0.188756	0
0.025	123	0.395623	0
0.025	124	0.282247	0
0.025	125	0.68313	0
0.025	126	0.669843	0
0.025	127	0.339743	0
0.025	128	0.460872	0
0.025	129	0.656157	0
0.025	130	0.697912	0
0.025	131	0.381144	0
0.025	132	0.653895	0
0.025	133	0.181104	0
0.025	134	0.193842	0
0.025	135	0.396559	0
0.025	136	0.602827	0
0.025	137	0.691766	0
0.025	138	0.201267	0
0.025	139	0.162994	0
0.025	140	0.648121	0
0.025	141	0.428681	0
0.025	142	0.659108	0
0.025	143	0.260465	0
0.025	144	0.65646	0
0.025	145	0.675029	0
0.025	146	0.706551	0
0.025	147	0.671504	0
0.025	148	0.152257	0
0.025	149	0.679732	0
0.025	150	0.677241	0
0.025	151	0.696655	0
0.025	152	0.22779	0
0.025	153	0.228008	0
0.025	154	0.211734	0
0.025	155	0.659391	0
0.025	156	0.557553	0
0.025	157	0.217065	0
0.025	158	0.222781	0
0.025	159	0.63953	0
0.025	160	0.633483	0
0.025	161	0.27392	1
0.025	162	0.218578	0
0.025	163	0.689116	0
0.025	164	0.715324	0
0.025	165	0.627075	0
0.025	166	0.211189	0
0.025	167	0.409104	0
0.025	168	0.365795	0
0.025	169	0.117423	0
0.025	170	0.203088	0
0.025	171	0.649126	0
0.025	172	0.173991	0
0.025	173	0.218629	0
0.025	174	0.663339	0
0.025	175	0.400009	0
0.025	176	0.211153	0
0.025	177	0.348919	0
0.025	178	0.23777	1
0.025	179	0.217505	0
0.025	180	0.472836	0
0.025	181	0.688241	0
0.025	182	0.50147	0
0.025	183	0.231552	0
0.025	184	0.36028	0
0.025	185	0.677667	0
0.025	186	0.706359	0
0.025	187	0.448711	0
0.025	188	0.275089	0
0.025	189	0.226402	1
0.025	190	0.697282	0
0.025	191	0.697038	0
0.025	192	0.195929	0
0.025	193	0.429081	0
0.025	194	0.712911	0
0.025	195	0.198	0
0.025	196	0.688955	0
0.025	197	0.164746	0
0.025	198	0.687869	0
0.025	199	0.218036	0
0.025	200	0.69777	0
0.025	201	0.556667	0
0.025	202	0.179674	0
0.025	203	0.447892	0
0.025	204	0.216237	0
0.025	205	0.233141	0
0.025	206	0.267466	0
0.025	207	0.226434	0
0.025	208	0.109208	0
0.025	209	0.686227	0
0.025	210	0.666701	0
0.025	211	0.70379	0
0.025	212	0.613107	0
0.025	213	0.676278	0
0.025	214	0.660971	0
0.025	215	0.175259	0
0.025	216	0.200784	0
0.025	217	0.204119	0
0.025	218	0.202149	0
0.025	219	0.44866	0
0.025	220	0.466452	0
0.025	221	0.699469	0
0.025	222	0.131238	0
0.025	223	0.221254	0
0.025	224	0.234008	0
0.025	225	0.212086	0
0.025	226	0.455619	0
0.025	227	0.190702	0
0.025	228	0.213893	0
0.025	229	0.705958	0
0.025	230	0.394283	0
0.025	231	0.681366	0
0.025	232	0.190172	0
0.025	233	0.173605	0
0.025	234	0.185658	0
0.025	235	0.217295	0
0.025	236	0.670599	0
0.025	237	0.397358	0
0.025	238	0.649213	0
0.025	239	0.669855	0
0.025	240	0.388101	0
0.025	241	0.619329	0
0.025	242	0.653626	0
0.025	243	0.674553	0
0.025	244	0.384885	0
0.025	245	0.205637	0
0.025	246	0.742594	0
0.025	247	0.257278	0
0.025	248	0.631499	0
0.025	249	0.333683	0
0.025	250	0.661738	0
0.025	251	0.184402	0
0.025	252	0.501245	0
0.025	253	0.671942	0
0.025	254	0.694725	0
0.025	255	0.643258	0
0.025	256	0.662881	0
0.025	257	0.194512	0
0.025	258	0.225731	0
0.025	259	0.694233	0
0.025	260	0.185526	0
0.025	261	0.651098	0
0.025	262	0.197069	0
0.025	263	0.555165	0
0.025	264	0.221656	0
0.025	265	0.628643	0
0.025	266	0.654103	0
0.025	267	0.703367	0
0.025	268	0.177619	0
0.025	269	0.184272	0
0.025	270	0.676673	0
0.025	271	0.190941	0
0.025	272	0.715276	0
0.025	273	0.687412	0
0.025	274	0.204351	0
0.025	275	0.183786	0
0.025	276	0.393907	0
0.025	277	0.205583	0
0.025	278	0.705175	0
0.025	279	0.414682	0
0.025	280	0.679983	0
0.025	281	0.682572	0
0.025	282	0.661365	0
0.025	283	0.162114	0
0.025	284	0.679636	0
0.025	285	0.414335	0
0.025	286	0.0883603	0
0.025	287	0.193346	0
0.025	288	0.686561	0
0.025	289	0.196698	0
0.025	290	0.701065	0
0.025	291	0.193486	0
0.025	292	0.176952	0
0.025	293	0.193974	0
0.025	294	0.201091	0
0.025	295	0.665535	0
0.025	296	0.196669	0
0.025	297	0.53018	0
0.025	298	0.644519	0
0.025	299	0.663101	0
0.025	300	0.641206	0
0.025	301	0.340608	0
0.025	302	0.681537	0
0.025	303	0.379478	0
0.025	304	0.652522	0
0.025	305	0.180332	0
0.025	306	0.381873	0
0.025	307	0.340605	0
0.025	308	0.237685	0
0.025	309	0.165876	0
0.025	310	0.102937	0
0.025	311	0.208463	0
0.025	312	0.135401	0
0.025	313	0.172319	0
0.025	314	0.247012	0
0.025	315	0.192969	0
0.025	316	0.0853495	0
0.025	317	0.0888852	0
0.025	318	0.149289	0
0.025	319	0.145111	0
0.025	320	0.0928735	0
0.025	321	0.274589	0
0.025	322	0.215728	0
0.025	323	0.103963	0
0.025	324	0.10921	0
0.025	325	0.130083	0
0.025	326	0.110285	1
0.025	327	0.112547	0
0.025	328	0.126685	0
0.025	329	0.248246	0
0.025	330	0.156855	1
0.025	331	0.0802725	0
0.025	332	0.222245	0
0.025	333	0.0672989	0
0.025	334	0.232155	0
0.025	335	0.0680932	0
0.025	336	0.0604868	0
0.025	337	0.0683828	0
0.025	338	0.0712096	0
0.025	339	0.0623445	0
0.025	340	0.12061	0
0.025	341	0.378531	0
0.025	342	0.0624246	0
0.025	343	0.114702	0
0.025	344	0.0587727	0
0.025	345	0.117394	0
0.025	346	0.20884	0
0.025	347	0.0554184	0
0.025	348	0.0621508	0
0.025	349	0.0568079	0
0.025	350	0.0523381	0
0.025	351	0.046554	0
0.025	352	0.201147	0
0.025	353	0.104774	0
0.025	354	0.241579	0
0.025	355	0.106098	0
0.025	356	0.165019	0
0.025	357	0.137432	0
0.025	358	0.269929	0
0.025	359	0.187307	0
0.025	360	0.155566	0
0.025	361	0.10587	0
0.025	362	0.136761	0
0.025	363	0.082295	0
0.025	364	0.113283	0
0.025	365	0.371274	0
0.025	366	0.141564	0
0.025	367	0.0991351	0
0.025	368	0.0792681	0
0.025	369	0.187483	0
0.025	370	0.0922003	0
0.025	371	0.127618	0
0.025	372	0.280245	0
0.025	373	0.269928	0
0.025	374	0.2259	0
0.025	375	0.0769653	0
0.025	376	0.0936271	0
0.025	377	0.0946741	0
0.025	378	0.0886375	0
0.025	379	0.109507	0
0.025	380	0.0892071	0
0.025	381	0.0647535	0
0.025	382	0.0813464	0
0.025	383	0.0615416	0
0.025	384	0.0673085	0
0.025	385	0.0597832	0
0.025	386	0.0624763	0
0.025	387	0.0582407	0
0.025	388	0.0712352	0
0.025	389	0.0915091	0
0.025	390	0.122996	0
0.025	391	0.276515	0
0.025	392	0.102376	0
0.025	393	0.160284	0
0.025	394	0.226834	0
0.025	395	0.167754	0
0.025	396	0.168854	0
0.025	397	0.314237	0
0.025	398	0.228518	0
0.025	399	0.364042	0
0.025	400	0.231731	0
0.025	401	0.109542	0
0.025	402	0.0924749	1
0.025	403	0.414691	0
0.025	404	0.125112	0
0.025	405	0.0819166	0
0.025	406	0.0631685	0
0.025	407	0.17003	0
0.025	408	0.226794	0
0.025	409	0.28259	0
0.025	410	0.0670969	0
0.025	411	0.0914745	0
0.025	412	0.136808	1
0.025	413	0.202371	0
0.025	414	0.422341	0
0.025	415	0.0762255	0
0.025	416	0.150103	0
0.025	417	0.0753331	0
0.025	418	0.0588462	0
0.025	419	0.0856866	0
0.025	420	0.0577167	0
0.025	421	0.189252	0
0.025	422	0.184782	0
0.025	423	0.0431789	0
0.025	424	0.119699	0
0.025	425	0.103457	0
0.025	426	0.101514	0
0.025	427	0.0834785	0
0.025	428	0.0905772	0
0.025	429	0.0844594	0
0.025	430	0.0730697	0
0.025	431	0.123546	0
0.025	432	0.0939448	0
0.025	433	0.107231	0
0.025	434	0.0850777	0
0.025	435	0.148841	0
0.025	436	0.0641985	0
0.025	437	0.0939694	0
0.025	438	0.124755	0
0.025	439	0.178787	0
0.025	440	0.0838797	0
0.025	441	0.0626945	0
0.025	442	0.0801665	0
0.025	443	0.0986392	0
0.025	444	0.118956	0
0.025	445	0.0642315	0
0.025	446	0.0833563	0
0.025	447	0.0788554	0
0.025	448	0.174022	0
0.025	449	0.0503303	0
0.025	450	0.0805709	0
0.025	451	0.0355304	0
0.025	452	0.0333826	0
0.025	453	0.107769	0
0.025	454	0.0697127	0
0.025	455	0.0413122	0
0.025	456	0.200259	0
0.025	457	0.151268	0
0.025	458	0.290681	0
0.025	459	0.099188	0
0.025	460	0.193624	0
0.025	461	0.113133	0
0.025	462	0.131274	0
0.025	463	0.111198	0
0.025	464	0.160824	0
0.025	465	0.321618	0
0.025	466	0.107079	1
0.025	467	0.097253	0
0.025	468	0.383143	0
0.025	469	0.0619391	0
0.025	470	0.0747971	0
0.025	471	0.108102	0
0.025	472	0.101676	0
0.025	473	0.0915503	0
0.025	474	0.13652	0
0.025	475	0.0744948	0
0.025	476	0.0503418	0
0.025	477	0.0500144	0
0.025	478	0.742551	0
0.025	479	0.385393	0
0.025	480	0.655558	0
0.025	481	0.43836	0
0.025	482	0.146642	0
0.025	483	0.11862	0
0.025	484	0.133264	0
0.025	485	0.156211	0
0.025	486	0.196876	0
0.025	487	0.195716	0
0.025	488	0.121734	0
0.025	489	0.12464	0
0.025	490	0.226709	0
0.025	491	0.105904	0
0.025	492	0.119058	0
0.025	493	0.120125	0
0.025	494	0.0797343	0
0.025	495	0.135389	0
0.025	496	0.069881	0
0.025	497	0.146915	0
0.025	498	0.142615	0
0.025	499	0.152166	0
0.025	500	0.0786603	0
0.025	501	0.0644095	0
0.025	502	0.102846	1
0.025	503	0.13767	0
0.025	504	0.129045	0
0.025	505	0.102239	0
0.025	506	0.135997	0
0.025	507	0.118961	0
0.025	508	0.0591421	0
0.025	509	0.176257	0
0.025	510	0.297477	0
0.025	511	0.0817132	0
0.025	512	0.0755705	0
0.025	513	0.0668993	0
0.025	514	0.149285	0
0.025	515	0.0771048	0
0.025	516	0.0685177	0
0.025	517	0.0758471	0
0.025	518	0.0382907	0
0.025	519	0.0577049	0
0.025	520	0.0560825	0
0.025	521	0.0626553	0
0.025	522	0.0565305	0
0.025	523	0.147187	0
0.025	524	0.149836	0
0.025	525	0.144878	0
0.025	526	0.19737	0
0.025	527	0.189499	0
0.025	528	0.160158	0
0.025	529	0.145997	0
0.025	530	0.187577	0
0.025	531	0.603103	0
0.025	532	0.589894	1
0.025	533	0.749541	0
0.025	534	0.197851	0
0.025	535	0.132744	0
0.025	536	0.172324	0
0.025	537	0.676375	0
0.025	538	0.186221	0
0.025	539	0.189898	0
0.025	540	0.179134	0
0.025	541	0.16384	0
0.025	542	0.523193	0
0.025	543	0.364363	0
0.025	544	0.168552	0
0.025	545	0.665049	0
0.025	546	0.197668	0
0.025	547	0.150244	0
0.025	548	0.432285	0
0.025	549	0.381978	0
0.025	550	0.599522	0
0.025	551	0.189897	0
0.025	552	0.159536	0
0.025	553	0.192019	0
0.025	554	0.676068	0
0.025	555	0.153463	0
0.025	556	0.628844	0
0.025	557	0.564458	0
0.025	558	0.175946	0
0.025	559	0.501773	0
0.025	560	0.542906	0
0.025	561	0.177662	0
0.025	562	0.320396	0
0.025	563	0.139169	0
0.025	564	0.581285	0
0.025	565	0.188849	0
0.025	566	0.453083	0
0.025	567	0.113557	0
0.025	568	0.153025	0
0.025	569	0.144774	0
0.025	570	0.154584	0
0.025	571	0.650587	0
0.025	572	0.614714	0
0.025	573	0.28087	0
0.025	574	0.258421	0
0.025	575	0.349321	0
0.025	576	0.483654	0
0.025	577	0.566534	0
0.025	578	0.439022	0
0.025	579	0.112841	0
0.025	580	0.298403	0
0.025	581	0.451448	0
0.025	582	0.0989647	0
0.025	583	0.105057	0
0.025	584	0.420283	0
0.025	585	0.19382	0
0.025	586	0.151376	0
0.025	587	0.0871837	0
0.025	588	0.0893111	0
0.025	589	0.370128	0
0.025	590	0.365338	0
0.025	591	0.10376	0
0.025	592	0.401973	0
0.025	593	0.0734671	0
0.025	594	0.0981489	0
0.025	595	0.0909866	0
0.025	596	0.0930229	0
0.025	597	0.0555247	0
0.025	598	0.00637941	0
0.025	599	0.385862	0
0.025	600	0.27437	0
0.025	601	0.484934	0
0.025	602	0.322226	0
0.025	603	0.425219	0
0.025	604	0.240967	0
0.025	605	0.122216	0
0.025	606	0.276361	0
0.025	607	0.50146	0
0.025	608	0.443736	0
0.025	609	0.311899	0
0.025	610	0.270691	0
0.025	611	0.285133	0
0.025	612	0.416061	0
0.025	613	0.107483	0
0.025	614	0.121855	0
0.025	615	0.400941	0
0.025	616	0.114703	0
0.025	617	0.108468	0
0.025	618	0.103378	0
0.025	619	0.165794	0
0.025	620	0.105663	0
0.025	621	0.39292	0
0.025	622	0.1029	0
0.025	623	0.0871955	0
0.025	624	0.0966811	0
0.025	625	0.131481	0
0.025	626	0.093027	0
0.025	627	0.0704358	0
0.025	628	0.0596137	0
0.025	629	0.204782	0
0.025	630	0.607593	0
0.025	631	0.577196	0
0.025	632	0.53783	0
0.025	633	0.690086	0
0.025	634	0.695699	0
0.025	635	0.162598	0
0.025	636	0.699739	0
0.025	637	0.214612	0
0.025	638	0.516329	1
0.025	639	0.370469	0
0.025	640	0.261799	0
0.025	641	0.451706	0
0.025	642	0.296488	0
0.025	643	0.144504	0
0.025	644	0.126598	0
0.025	645	0.112741	0
0.025	646	0.111036	0
0.025	647	0.0998842	0
0.025	648	0.0715219	0
0.025	649	0.703622	0
0.025	650	0.411548	0
0.025	651	0.17836	0
0.025	652	0.66345	0
0.025	653	0.70528	0
0.025	654	0.161539	0
0.025	655	0.154926	0
0.025	656	0.131731	0
0.025	657	0.671425	0
0.025	658	0.139644	0
0.025	659	0.179468	0
0.025	660	0.177559	0
0.025	661	0.533277	1
0.025	662	0.561362	1
0.025	663	0.572497	1
0.025	664	0.586679	0
0.025	665	0.617766	0
0.025	666	0.162033	0
0.025	667	0.217038	0
0.025	668	0.637882	0
0.025	669	0.168762	0
0.025	670	0.576154	0
0.025	671	0.39846	0
0.025	672	0.615307	0
0.025	673	0.174303	0
0.025	674	0.495048	0
0.025	675	0.253789	0
0.025	676	0.452972	0
0.025	677	0.41657	0
0.025	678	0.419332	0
0.025	679	0.272626	0
0.025	680	0.455516	0
0.025	681	0.149176	0
0.025	682	0.434701	0
0.025	683	0.125975	0
0.025	684	0.209453	0
0.025	685	0.492107	0
0.025	686	0.589379	0
0.025	687	0.121974	0
0.025	688	0.408323	0
0.025	689	0.114034	0
0.025	690	0.442862	0
0.025	691	0.101362	0
0.025	692	0.37731	0
0.025	693	0.102315	0
0.025	694	0.115367	0
0.025	695	0.0939685	0
0.025	696	0.113557	0
0.025	697	0.421649	0
0.025	698	0.370738	0
0.025	699	0.101852	0
0.025	700	0.10415	0
0.025	701	0.0995514	0
0.025	702	0.0869669	0
0.025	703	0.087891	0
0.025	704	0.491995	0
0.025	705	0.258343	0
0.025	706	0.381414	0
0.025	707	0.569986	0
0.025	708	0.257148	0
0.025	709	0.284132	0
0.025	710	0.112347	0
0.025	711	0.257179	0
0.025	712	0.121123	0
0.025	713	0.460637	0
0.025	714	0.442309	0
0.025	715	0.333704	0
0.025	716	0.450942	0
0.025	717	0.460261	0
0.025	718	0.535703	0
0.025	719	0.0982592	0
0.025	720	0.112926	0
0.025	721	0.383018	0
0.025	722	0.122908	0
0.025	723	0.121162	0
0.025	724	0.129315	0
0.025	725	0.289802	0
0.025	726	0.333666	0
0.025	727	0.0959759	0
0.025	728	0.165205	0
0.025	729	0.104238	0
0.025	730	0.0840174	0
0.025	731	0.14522	0
0.025	732	0.0923042	0
0.025	733	0.0788007	0
0.025	734	0.326052	0
0.025	735	0.0930392	0
0.025	736	0.0930118	0
0.025	737	0.08028	0
0.025	738	0.0695646	0
0.025	739	0.256614	0
0.025	740	0.508858	0
0.025	741	0.261544	0
0.025	742	0.44996	0
0.025	743	0.325012	0
0.025	744	0.126292	0
0.025	745	0.128992	0
0.025	746	0.241931	0
0.025	747	0.445845	0
0.025	748	0.113955	0
0.025	749	0.299732	0
0.025	750	0.264901	0
0.025	751	0.112758	0
0.025	752	0.47366	0
0.025	753	0.12111	0
0.025	754	0.107739	0
0.025	755	0.460279	0
0.025	756	0.257587	0
0.025	757	0.368215	0
0.025	758	0.179626	0
0.025	759	0.161991	0
0.025	760	0.108847	0
0.025	761	0.263909	0
0.025	762	0.0863763	0
0.025	763	0.138399	0
0.025	764	0.0646813	0
0.025	765	0.0475957	0
0.025	766	0.128908	0
0.025	767	0.132139	0
0.025	768	0.547267	0
0.025	769	0.155545	0
0.025	770	0.58585	0
0.025	771	0.150179	0
0.025	772	0.652981	0
0.025	773	0.544319	0
0.025	774	0.141637	0
0.025	775	0.628241	0
0.025	776	0.641434	0
0.025	777	0.140771	0
0.025	778	0.682573	0
0.025	779	0.28659	0
0.025	780	0.655783	0
0.025	781	0.257059	0
0.025	782	0.650756	0
0.025	783	0.0857769	0
0.025	784	0.28749	0
0.025	785	0.658171	0
0.025	786	0.154584	0
0.025	787	0.634313	0
0.025	788	0.220397	0
0.025	789	0.317539	0
0.025	790	0.114456	0
0.025	791	0.102103	0
0.025	792	0.131725	0
0.025	793	0.228874	0
0.025	794	0.210257	0
0.025	795	0.474676	0
0.025	796	0.678612	0
0.025	797	0.401893	0
0.025	798	0.59713	0
0.025	799	0.144456	0
0.025	800	0.612987	0
0.025	801	0.607694	0
0.025	802	0.620895	0
0.025	803	0.137418	0
0.025	804	0.135813	0
0.025	805	0.34534	0
0.025	806	0.19481	0
0.025	807	0.609495	0
0.025	808	0.275412	0
0.025	809	0.237413	0
0.025	810	0.612211	0
0.025	811	0.433287	0
0.025	812	0.333019	0
0.025	813	0.366995	0
0.025	814	0.130236	0
0.025	815	0.629958	0
0.025	816	0.454466	0
0.025	817	0.612698	0
0.025	818	0.290541	0
0.025	819	0.245233	0
0.025	820	0.600474	0
0.025	821	0.192329	0
0.025	822	0.638435	0
0.025	823	0.558417	0
0.025	824	0.621286	0
0.025	825	0.701901	0
0.025	826	0.185871	0
0.025	827	0.157262	0
0.025	828	0.409556	0
0.025	829	0.23221	0
0.025	830	0.506617	0
0.025	831	0.124378	0
0.025	832	0.193949	0
0.025	833	0.201355	0
0.025	834	0.143691	0
0.025	835	0.278306	0
0.025	836	0.472714	0
0.025	837	0.440896	0
0.025	838	0.331427	0
0.025	839	0.614411	0
0.025	840	0.136815	0
0.025	841	0.604169	0
0.025	842	0.623282	0
0.025	843	0.301565	0
0.025	844	0.590437	0
0.025	845	0.612792	0
0.025	846	0.249768	0
0.025	847	0.319488	0
0.025	848	0.573897	0
0.025	849	0.150855	0
0.025	850	0.144085	0
0.025	851	0.0965794	0
0.025	852	0.271878	0
0.025	853	0.16367	0
0.025	854	0.156975	0
0.025	855	0.143434	0
0.025	856	0.471526	0
0.025	857	0.326867	0
0.025	858	0.120817	0
0.025	859	0.331574	0
0.025	860	0.12261	0
0.025	861	0.158134	0
0.025	862	0.180033	0
0.025	863	0.161936	0
0.025	864	0.153502	0
0.025	865	0.140879	0
0.025	866	0.167759	0
0.025	867	0.164999	0
0.025	868	0.307093	0
0.025	869	0.639056	0
0.025	870	0.612429	0
0.025	871	0.572825	0
0.025	872	0.16906	0
0.025	873	0.19286	0
0.025	874	0.4972	0
0.025	875	0.170212	0
0.025	876	0.156843	0
0.025	877	0.431804	0
0.025	878	0.469695	0
0.025	879	0.0952034	0
0.025	880	0.338122	0
0.025	881	0.139355	0
0.025	882	0.406985	0
0.025	883	0.102537	0
0.025	884	0.110807	0
0.025	885	0.0951247	0
0.025	886	0.160664	0
0.025	887	0.383969	0
0.025	888	0.269934	0
0.025	889	0.527285	0
0.025	890	0.69316	0
0.025	891	0.170554	0
0.025	892	0.492655	0
0.025	893	0.16619	0
0.025	894	0.599546	0
0.025	895	0.39245	0
0.025	896	0.353393	0
0.025	897	0.668307	1
0.025	898	0.384608	0
0.025	899	0.108015	0
0.025	900	0.0980755	0
0.025	901	0.156512	0
0.025	902	0.231874	0
0.025	903	0.171997	0
0.025	904	0.170454	0
0.025	905	0.158139	0
0.025	906	0.614996	0
0.025	907	0.583417	0
0.025	908	0.625061	0
0.025	909	0.586969	0
0.025	910	0.175115	0
0.025	911	0.17023	0
0.025	912	0.536075	0
0.025	913	0.171264	0
0.025	914	0.554338	0
0.025	915	0.325997	0
0.025	916	0.0991128	0
0.025	917	0.427022	1
0.025	918	0.624012	0
0.025	919	0.608931	0
0.025	920	0.664459	0
0.025	921	0.451822	0
0.025	922	0.696963	0
0.025	923	0.24619	0
0.025	924	0.219801	0
0.025	925	0.686636	0
0.025	926	0.149375	0
0.025	927	0.446641	0
0.025	928	0.558847	0
0.025	929	0.294778	0
0.025	930	0.305061	0
0.025	931	0.152566	0
0.025	932	0.126019	0
0.025	933	0.430011	0
0.025	934	0.60537	0
0.025	935	0.473296	0
0.025	936	0.606515	0
0.025	937	0.281541	0
0.025	938	0.440743	0
0.025	939	0.282993	0
0.025	940	0.217226	1
0.025	941	0.30187	1
0.025	942	0.357838	0
0.025	943	0.116049	0
0.025	944	0.34942	0
0.025	945	0.386517	0
0.025	946	0.2389	0
0.025	947	0.443903	0
0.025	948	0.135624	0
0.025	949	0.158943	0
0.025	950	0.302975	0
0.025	951	0.279479	0
0.025	952	0.423331	0
0.025	953	0.141027	0
0.025	954	0.382586	0
0.025	955	0.277437	0
0.025	956	0.112539	0
0.025	957	0.0871724	0
0.025	958	0.0810945	0
0.025	959	0.162265	0
0.025	960	0.161983	0
0.025	961	0.283007	0
0.025	962	0.23688	0
0.025	963	0.0787293	0
0.025	964	0.275985	0
0.025	965	0.0734647	0
0.025	966	0.296091	0
0.025	967	0.136414	0
0.025	968	0.39587	0
0.025	969	0.235782	0
0.025	970	0.572945	0
0.025	971	0.585689	0
0.025	972	0.161797	0
0.025	973	0.428033	0
0.025	974	0.392091	0
0.025	975	0.492092	0
0.025	976	0.466471	0
0.025	977	0.188597	1
0.025	978	0.241516	0
0.025	979	0.516872	0
0.025	980	0.220152	1
0.025	981	0.304645	0
0.025	982	0.378505	0
0.025	983	0.375326	0
0.025	984	0.32749	0
0.025	985	0.382104	0
0.025	986	0.430985	0
0.025	987	0.118825	0
0.025	988	0.122402	0
0.025	989	0.375348	0
0.025	990	0.191457	0
0.025	991	0.211959	0
0.025	992	0.0899923	0
0.025	993	0.433766	0
0.025	994	0.120953	0
0.025	995	0.370242	0
0.025	996	0.159964	0
0.025	997	0.156586	0
0.025	998	0.28507	0
0.025	999	0.244019	0
0.025	1000	0.447451	0
0.025	1001	0.318043	0
0.025	1002	0.123707	0
0.025	1003	0.321982	0
0.025	1004	0.0879253	0
0.025	1005	0.0911993	0
0.025	1006	0.297366	0
0.025	1007	0.159341	0
0.025	1008	0.196831	1
0.025	1009	0.29446	0
0.025	1010	0.0783825	0
0.025	1011	0.355015	0
0.025	1012	0.297409	0
0.025	1013	0.0874129	0
0.025	1014	0.273011	0
0.025	1015	0.0766642	0
0.025	1016	0.0715071	0
0.025	1017	0.0657088	0
0.025	1018	0.301043	0
0.025	1019	0.0665313	0
0.025	1020	0.0472753	0
0.025	1021	0.0459672	0
0.025	1022	0.54253	0
0.025	1023	0.230047	0
0.025	1024	0.429205	0
0.025	1025	0.414721	0
0.025	1026	0.280313	0
0.025	1027	0.130967	0
0.025	1028	0.38342	0
0.025	1029	0.413024	0
0.025	1030	0.384037	0
0.025	1031	0.52444	0
0.025	1032	0.141098	0
0.025	1033	0.479885	0
0.025	1034	0.447953	0
0.025	1035	0.196991	0
0.025	1036	0.191395	0
0.025	1037	0.461139	0
0.025	1038	0.106347	0
0.025	1039	0.119215	0
0.025	1040	0.371362	0
0.025	1041	0.228675	0
0.025	1042	0.407654	0
0.025	1043	0.218465	0
0.025	1044	0.475745	0
0.025	1045	0.567485	0
0.025	1046	0.481448	0
0.025	1047	0.11252	0
0.025	1048	0.110096	0
0.025	1049	0.281314	0
0.025	1050	0.107367	0
0.025	1051	0.106184	0
0.025	1052	0.15241	0
0.025	1053	0.102181	0
0.025	1054	0.197583	1
0.025	1055	0.0848756	0
0.025	1056	0.0875974	0
0.025	1057	0.347557	0
0.025	1058	0.10123	0
0.025	1059	0.0869028	0
0.025	1060	0.0886401	0
0.025	1061	0.0863183	0
0.025	1062	0.293796	0
0.025	1063	0.099739	0
0.025	1064	0.0861308	0
0.025	1065	0.0847141	0
0.025	1066	0.28818	0
0.025	1067	0.0737137	0
0.025	1068	0.264131	0
0.025	1069	0.0331033	0
0.025	1070	0.147762	0
0.025	1071	0.57691	0
0.025	1072	0.170587	0
0.025	1073	0.171502	0
0.025	1074	0.640785	0
0.025	1075	0.170518	0
0.025	1076	0.150706	0
0.025	1077	0.644627	0
0.025	1078	0.298535	0
0.025	1079	0.153156	0
0.025	1080	0.346657	0
0.025	1081	0.583893	0
0.025	1082	0.627803	0
0.025	1083	0.138377	0
0.025	1084	0.334415	0
0.025	1085	0.333555	0
0.025	1086	0.537081	0
0.025	1087	0.404844	0
0.025	1088	0.116822	0
0.025	1089	0.161385	0
0.025	1090	0.105287	0
0.025	1091	0.186138	0
0.025	1092	0.157713	0
0.025	1093	0.153285	0
0.025	1094	0.138572	0
0.025	1095	0.093339	0
0.025	1096	0.626572	0
0.025	1097	0.540717	0
0.025	1098	0.31386	0
0.025	1099	0.297945	0
0.025	1100	0.151238	0
0.025	1101	0.615156	0
0.025	1102	0.148436	0
0.025	1103	0.316152	0
0.025	1104	0.525041	0
0.025	1105	0.524391	0
0.025	1106	0.291281	0
0.025	1107	0.144745	0
0.025	1108	0.259074	0
0.025	1109	0.147537	0
0.025	1110	0.155964	0
0.025	1111	0.302144	0
0.025	1112	0.50518	0
0.025	1113	0.634381	0
0.025	1114	0.382829	0
0.025	1115	0.246835	0
0.025	1116	0.410238	0
0.025	1117	0.111661	0
0.025	1118	0.269466	0
0.025	1119	0.162563	0
0.025	1120	0.142808	0
0.025	1121	0.231909	0
0.025	1122	0.181758	1
0.025	1123	0.0802215	0
0.025	1124	0.193366	0
0.025	1125	0.0588782	0
0.025	1126	0.12288	0
0.025	1127	0.0694791	0
0.025	1128	0.0760938	0
0.025	1129	0.0310398	0
0.025	1130	0.045441	0
0.025	1131	0.0770969	0
0.025	1132	0.0457784	0
0.025	1133	0.0582933	0
0.025	1134	0.241334	0
0.025	1135	0.169205	0
0.025	1136	0.413168	0
0.025	1137	0.405678	0
0.025	1138	0.20023	0
0.025	1139	0.468483	0
0.025	1140	0.522453	0
0.025	1141	0.107901	0
0.025	1142	0.479318	0
0.025	1143	0.115042	0
0.025	1144	0.31366	0
0.025	1145	0.116072	0
0.025	1146	0.296876	0
0.025	1147	0.317333	0
0.025	1148	0.284197	0
0.025	1149	0.413217	0
0.025	1150	0.223247	0
0.025	1151	0.349459	0
0.025	1152	0.404675	0
0.025	1153	0.114406	0
0.025	1154	0.0909218	0
0.025	1155	0.193972	0
0.025	1156	0.0905819	0
0.025	1157	0.137306	0
0.025	1158	0.11074	0
0.025	1159	0.359265	0
0.025	1160	0.194428	0
0.025	1161	0.0856396	0
0.025	1162	0.163486	1
0.025	1163	0.0873962	0
0.025	1164	0.0758572	0
0.025	1165	0.0852237	0
0.025	1166	0.198803	0
0.025	1167	0.0878191	0
0.025	1168	0.0790012	0
0.025	1169	0.0720191	0
0.025	1170	0.236181	0
0.025	1171	0.199169	0
0.025	1172	0.0678913	0
0.025	1173	0.0309438	0
0.025	1174	0.509526	0
0.025	1175	0.678702	0
0.025	1176	0.605713	0
0.025	1177	0.656037	0
0.025	1178	0.585065	0
0.025	1179	0.665619	0
0.025	1180	0.197598	0
0.025	1181	0.66918	0
0.025	1182	0.180004	0
0.025	1183	0.179088	0
0.025	1184	0.130895	0
0.025	1185	0.479596	0
0.025	1186	0.622746	0
0.025	1187	0.323265	0
0.025	1188	0.43657	0
0.025	1189	0.125989	0
0.025	1190	0.360341	1
0.025	1191	0.592701	0
0.025	1192	0.320947	0
0.025	1193	0.143446	0
0.025	1194	0.467492	0
0.025	1195	0.25527	0
0.025	1196	0.0988265	0
0.025	1197	0.206171	0
0.025	1198	0.0948591	0
0.025	1199	0.521883	0
0.025	1200	0.628707	0
0.025	1201	0.565469	0
0.025	1202	0.699637	0
0.025	1203	0.514328	0
0.025	1204	0.158164	0
0.025	1205	0.639968	0
0.025	1206	0.647049	0
0.025	1207	0.350942	0
0.025	1208	0.168973	0
0.025	1209	0.188922	0
0.025	1210	0.206075	0
0.025	1211	0.655618	0
0.025	1212	0.554917	0
0.025	1213	0.348031	0
0.025	1214	0.170394	0
0.025	1215	0.704873	0
0.025	1216	0.176301	0
0.025	1217	0.634838	0
0.025	1218	0.493269	1
0.025	1219	0.121564	0
0.025	1220	0.611134	0
0.025	1221	0.691773	0
0.025	1222	0.177405	0
0.025	1223	0.600179	0
0.025	1224	0.645231	0
0.025	1225	0.169238	0
0.025	1226	0.363565	1
0.025	1227	0.63021	0
0.025	1228	0.645272	0
0.025	1229	0.297026	0
0.025	1230	0.391923	1
0.025	1231	0.47111	1
0.025	1232	0.339333	0
0.025	1233	0.550498	0
0.025	1234	0.619145	0
0.025	1235	0.14512	0
0.025	1236	0.3703	1
0.025	1237	0.37053	0
0.025	1238	0.193212	0
0.025	1239	0.621496	0
0.025	1240	0.655929	0
0.025	1241	0.679171	0
0.025	1242	0.632415	0
0.025	1243	0.185106	0
0.025	1244	0.193578	0
0.025	1245	0.651527	0
0.025	1246	0.191307	0
0.025	1247	0.59961	0
0.025	1248	0.378964	0
0.025	1249	0.698806	0
0.025	1250	0.157711	1
0.025	1251	0.161233	0
0.025	1252	0.64321	0
0.025	1253	0.305715	0
0.025	1254	0.147136	0
0.025	1255	0.618113	0
0.025	1256	0.298185	0
0.025	1257	0.420144	0
0.025	1258	0.176792	0
0.025	1259	0.601441	0
0.025	1260	0.147839	0
0.025	1261	0.344772	0
0.025	1262	0.147291	0
0.025	1263	0.59522	0
0.025	1264	0.338992	0
0.025	1265	0.301675	0
0.025	1266	0.516771	0
0.025	1267	0.290272	0
0.025	1268	0.152245	0
0.025	1269	0.645197	0
0.025	1270	0.266419	0
0.025	1271	0.171859	0
0.025	1272	0.455388	0
0.025	1273	0.539105	0
0.025	1274	0.309612	0
0.025	1275	0.279793	1
0.025	1276	0.625845	0
0.025	1277	0.655253	0
0.025	1278	0.156663	0
0.025	1279	0.421412	0
0.025	1280	0.320974	0
0.025	1281	0.152961	0
0.025	1282	0.647243	0
0.025	1283	0.358495	0
0.025	1284	0.391259	0
0.025	1285	0.675541	0
0.025	1286	0.636146	0
0.025	1287	0.372151	1
0.025	1288	0.196493	0
0.025	1289	0.478988	0
0.025	1290	0.583967	0
0.025	1291	0.158712	0
0.025	1292	0.72322	0
0.025	1293	0.539894	0
0.025	1294	0.274584	0
0.025	1295	0.637966	0
0.025	1296	0.657345	0
0.025	1297	0.481077	0
0.025	1298	0.160047	0
0.025	1299	0.642322	0
0.025	1300	0.641248	0
0.025	1301	0.456145	0
0.025	1302	0.388475	0
0.025	1303	0.108373	0
0.025	1304	0.10526	0
0.025	1305	0.200123	0
0.025	1306	0.21176	0
0.025	1307	0.103939	0
0.025	1308	0.326563	0
0.025	1309	0.212452	0
0.025	1310	0.221231	0
0.025	1311	0.380286	0
0.025	1312	0.120297	0
0.025	1313	0.24946	0
0.025	1314	0.112154	0
0.025	1315	0.619641	0
0.025	1316	0.0510046	0
0.025	1317	0.526854	0
0.025	1318	0.0580668	0
0.025	1319	0.338957	0
0.025	1320	0.169645	0
0.025	1321	0.148775	0
0.025	1322	0.188578	0
0.025	1323	0.309052	0
0.025	1324	0.614955	0
0.025	1325	0.684422	0
0.025	1326	0.166575	0
0.025	1327	0.146561	0
0.025	1328	0.636588	0
0.025	1329	0.145495	0
0.025	1330	0.16742	0
0.025	1331	0.18288	0
0.025	1332	0.454443	0
0.025	1333	0.621537	0
0.025	1334	0.203566	0
0.025	1335	0.337773	0
0.025	1336	0.629002	0
0.025	1337	0.194745	0
0.025	1338	0.338446	0
0.025	1339	0.307711	1
0.025	1340	0.643803	0
0.025	1341	0.634804	0
0.025	1342	0.190235	0
0.025	1343	0.172271	0
0.025	1344	0.576389	0
0.025	1345	0.34481	0
0.025	1346	0.179848	0
0.025	1347	0.624014	0
0.025	1348	0.177164	0
0.025	1349	0.166489	0
0.025	1350	0.651814	0
0.025	1351	0.680103	0
0.025	1352	0.182332	0
0.025	1353	0.660308	0
0.025	1354	0.324744	0
0.025	1355	0.355718	0
0.025	1356	0.638122	0
0.025	1357	0.189116	0
0.025	1358	0.599673	0
0.025	1359	0.146619	0
0.025	1360	0.640168	0
0.025	1361	0.159382	0
0.025	1362	0.188224	0
0.025	1363	0.214726	0
0.025	1364	0.677604	0
0.025	1365	0.570126	0
0.025	1366	0.701048	0
0.025	1367	0.679231	0
0.025	1368	0.688302	0
0.025	1369	0.177168	0
0.025	1370	0.658045	0
0.025	1371	0.605905	0
0.025	1372	0.181607	0
0.025	1373	0.461104	0
0.025	1374	0.642712	0
0.025	1375	0.189082	0
0.025	1376	0.648158	0
0.025	1377	0.653537	0
0.025	1378	0.267208	0
0.025	1379	0.59694	0
0.025	1380	0.312814	0
0.025	1381	0.700571	0
0.025	1382	0.657521	0
0.025	1383	0.668914	0
0.025	1384	0.684176	0
0.025	1385	0.687621	0
0.025	1386	0.192853	0
0.025	1387	0.374456	0
0.025	1388	0.624169	0
0.025	1389	0.195627	0
0.025	1390	0.689394	0
0.025	1391	0.678416	0
0.025	1392	0.553409	0
0.025	1393	0.422851	0
0.025	1394	0.604508	0
0.025	1395	0.173718	0
0.025	1396	0.179598	0
0.025	1397	0.144575	0
0.025	1398	0.121751	0
0.025	1399	0.678228	0
0.025	1400	0.648722	0
0.025	1401	0.149153	0
0.025	1402	0.311711	0
0.025	1403	0.182002	0
0.025	1404	0.626666	0
0.025	1405	0.187721	0
0.025	1406	0.363538	0
0.025	1407	0.664598	0
0.025	1408	0.156778	0
0.025	1409	0.30613	0
0.025	1410	0.652313	0
0.025	1411	0.192953	0
0.025	1412	0.286883	0
0.025	1413	0.253076	0
0.025	1414	0.171507	0
0.025	1415	0.122653	0
0.025	1416	0.214735	1
0.025	1417	0.232182	0
0.03	1	0.111324	0
0.03	2	0.361911	1
0.03	3	0.32888	0
0.03	4	0.47048	0
0.03	5	0.395202	0
0.03	6	0.484495	0
0.03	7	0.257351	0
0.03	8	0.16442	0
0.03	9	0.155068	0
0.03	10	0.252788	0
0.03	11	0.157463	0
0.03	12	0.192284	0
0.03	13	0.267991	0
0.03	14	0.165337	0
0.03	15	0.199028	0
0.03	16	0.396429	0
0.03	17	0.362573	1
0.03	18	0.339457	0
0.03	19	0.545675	0
0.03	20	0.124768	0
0.03	21	0.5094	0
0.03	22	0.356018	0
0.03	23	0.111366	0
0.03	24	0.167026	0
0.03	25	0.110955	0
0.03	26	0.298118	0
0.03	27	0.375773	0
0.03	28	0.466448	0
0.03	29	0.474146	0
0.03	30	0.50576	0
0.03	31	0.497032	0
0.03	32	0.38051	0
0.03	33	0.476589	0
0.03	34	0.495334	0
0.03	35	0.282707	0
0.03	36	0.338488	0
0.03	37	0.391259	0
0.03	38	0.142029	0
0.03	39	0.169508	0
0.03	40	0.169269	0
0.03	41	0.299885	0
0.03	42	0.47921	0
0.03	43	0.502998	0
0.03	44	0.147081	0
0.03	45	0.15531	0
0.03	46	0.168194	0
0.03	47	0.3974	0
0.03	48	0.470432	0
0.03	49	0.317046	1
0.03	50	0.26521	0
0.03	51	0.273448	0
0.03	52	0.279737	0
0.03	53	0.13012	0
0.03	54	0.328808	0
0.03	55	0.317554	0
0.03	56	0.275614	0
0.03	57	0.286361	0
0.03	58	0.476255	0
0.03	59	0.46496	0
0.03	60	0.562843	0
0.03	61	0.45009	0
0.03	62	0.555242	0
0.03	63	0.413452	0
0.03	64	0.300745	0
0.03	65	0.176267	0
0.03	66	0.185516	0
0.03	67	0.172297	0
0.03	68	0.29633	0
0.03	69	0.134004	0
0.03	70	0.418207	0
0.03	71	0.505203	0
0.03	72	0.288584	0
0.03	73	0.391918	0
0.03	74	0.145524	0
0.03	75	0.314709	0
0.03	76	0.498366	0
0.03	77	0.186917	0
0.03	78	0.177847	0
0.03	79	0.505198	0
0.03	80	0.530967	0
0.03	81	0.190805	0
0.03	82	0.502018	0
0.03	83	0.462216	0
0.03	84	0.49272	0
0.03	85	0.46076	0
0.03	86	0.490865	0
0.03	87	0.504104	0
0.03	88	0.539544	0
0.03	89	0.42611	0
0.03	90	0.515974	0
0.03	91	0.234435	0
0.03	92	0.464355	0
0.03	93	0.55083	0
0.03	94	0.515174	0
0.03	95	0.472991	0
0.03	96	0.488431	0
0.03	97	0.444505	0
0.03	98	0.439536	0
0.03	99	0.151627	0
0.03	100	0.159885	0
0.03	101	0.37032	0
0.03	102	0.290646	0
0.03	103	0.162387	0
0.03	104	0.512538	0
0.03	105	0.145962	0
0.03	106	0.252703	0
0.03	107	0.158924	0
0.03	108	0.147267	0
0.03	109	0.405395	0
0.03	110	0.385093	0
0.03	111	0.46753	0
0.03	112	0.0247853	0
0.03	113	0.191337	0
0.03	114	0.15208	0
0.03	115	0.542413	0
0.03	116	0.172869	0
0.03	117	0.179893	0
0.03	118	0.173465	0
0.03	119	0.56343	0
0.03	120	0.506271	0
0.03	121	0.154473	0
0.03	122	0.105523	0
0.03	123	0.353904	0
0.03	124	0.479952	0
0.03	125	0.547088	0
0.03	126	0.0974141	0
0.03	127	0.399897	0
0.03	128	0.160932	0
0.03	129	0.539048	0
0.03	130	0.474409	0
0.03	131	0.0678758	0
0.03	132	0.116884	0
0.03	133	0.572971	0
0.03	134	0.420416	0
0.03	135	0.353257	0
0.03	136	0.258296	0
0.03	137	0.217353	0
0.03	138	0.168024	0
0.03	139	0.260802	0
0.03	140	0.168712	0
0.03	141	0.168613	0
0.03	142	0.253237	0
0.03	143	0.414495	0
0.03	144	0.273028	0
0.03	145	0.340345	0
0.03	146	0.148049	0
0.03	147	0.326113	0
0.03	148	0.309826	0
0.03	149	0.374767	0
0.03	150	0.196841	0
0.03	151	0.0662975	0
0.03	152	0.133551	0
0.03	153	0.131185	0
0.03	154	0.264909	0
0.03	155	0.232008	0
0.03	156	0.389043	0
0.03	157	0.229786	0
0.03	158	0.135657	0
0.03	159	0.14472	0
0.03	160	0.399521	0
0.03	161	0.201583	0
0.03	162	0.253355	0
0.03	163	0.24689	0
0.03	164	0.242239	0
0.03	165	0.282888	0
0.03	166	0.263833	0
0.03	167	0.173269	0
0.03	168	0.269619	0
0.03	169	0.110575	0
0.03	170	0.242641	0
0.03	171	0.185841	0
0.03	172	0.224558	0
0.03	173	0.236021	0
0.03	174	0.286188	0
0.03	175	0.252795	0
0.03	176	0.223362	0
0.03	177	0.208175	0
0.03	178	0.264444	0
0.03	179	0.217559	0
0.03	180	0.106511	0
0.03	181	0.176474	0
0.03	182	0.245251	0
0.03	183	0.352595	0
0.03	184	0.0799267	0
0.03	185	0.138546	1
0.03	186	0.190563	0
0.03	187	0.17959	0
0.03	188	0.18607	0
0.03	189	0.213593	0
0.03	190	0.173322	0
0.03	191	0.111144	0
0.03	192	0.336554	0
0.03	193	0.17464	0
0.03	194	0.368076	0
0.03	195	0.330363	0
0.03	196	0.320751	0
0.03	197	0.300844	0
0.03	198	0.248907	0
0.03	199	0.12248	0
0.03	200	0.295104	0
0.03	201	0.331549	0
0.03	202	0.293938	0
0.03	203	0.307766	0
0.03	204	0.324593	0
0.03	205	0.309208	0
0.03	206	0.122897	0
0.03	207	0.24528	0
0.03	208	0.217851	0
0.03	209	0.231194	0
0.03	210	0.149014	0
0.03	211	0.276707	0
0.03	212	0.334021	0
0.03	213	0.111267	0
0.03	214	0.275515	0
0.03	215	0.145987	0
0.03	216	0.380106	0
0.03	217	0.275274	0
0.03	218	0.39672	0
0.03	219	0.320771	0
0.03	220	0.424133	0
0.03	221	0.2309	0
0.03	222	0.406148	0
0.03	223	0.375563	0
0.03	224	0.25648	0
0.03	225	0.13253	0
0.03	226	0.405526	0
0.03	227	0.349054	0
0.03	228	0.392335	0
0.03	229	0.146471	0
0.03	230	0.203317	0
0.03	231	0.244431	0
0.03	232	0.300159	0
0.03	233	0.303141	0
0.03	234	0.416945	0
0.03	235	0.409344	0
0.03	236	0.372304	0
0.03	237	0.37803	0
0.03	238	0.13907	0
0.03	239	0.217824	0
0.03	240	0.361125	0
0.03	241	0.206226	0
0.03	242	0.30643	0
0.03	243	0.137704	0
0.03	244	0.121192	0
0.03	245	0.160999	0
0.03	246	0.367006	0
0.03	247	0.47626	0
0.03	248	0.480626	0
0.03	249	0.467723	0
0.03	250	0.510539	0
0.03	251	0.288702	0
0.03	252	0.129546	0
0.03	253	0.174917	0
0.03	254	0.202304	0
0.03	255	0.489318	0
0.03	256	0.191876	0
0.03	257	0.532485	0
0.03	258	0.244391	0
0.03	259	0.171022	0
0.03	260	0.272394	0
0.03	261	0.52088	0
0.03	262	0.54411	0
0.03	263	0.296428	0
0.03	264	0.187082	0
0.03	265	0.308077	0
0.03	266	0.33007	0
0.03	267	0.19796	0
0.03	268	0.19908	0
0.03	269	0.286349	0
0.03	270	0.179371	0
0.03	271	0.225136	0
0.03	272	0.242841	0
0.03	273	0.286392	0
0.03	274	0.145658	0
0.03	275	0.421915	0
0.03	276	0.439657	0
0.03	277	0.49492	0
0.03	278	0.190294	0
0.03	279	0.37535	0
0.03	280	0.13916	0
0.03	281	0.134122	0
0.03	282	0.515009	0
0.03	283	0.474873	0
0.03	284	0.477627	0
0.03	285	0.493655	0
0.03	286	0.390475	0
0.03	287	0.26402	0
0.03	288	0.229221	0
0.03	289	0.152255	0
0.03	290	0.458367	0
0.03	291	0.437607	0
0.03	292	0.0056611	0
0.03	293	0.56283	0
0.03	294	0.522774	0
0.03	295	0.518743	0
0.03	296	0.320909	0
0.03	297	0.523236	0
0.03	298	0.549041	0
0.03	299	0.187285	0
0.03	300	0.160917	0
0.03	301	0.393734	0
0.03	302	0.347576	1
0.03	303	0.418431	0
0.03	304	0.149342	0
0.03	305	0.409873	1
0.03	306	0.345612	0
0.03	307	0.477951	0
0.03	308	0.403166	0
0.03	309	0.259293	0
0.03	310	0.521177	0
0.03	311	0.480088	0
0.03	312	0.336664	0
0.03	313	0.322823	0
0.03	314	0.174892	0
0.03	315	0.189141	0
0.03	316	0.505812	0
0.03	317	0.275651	0
0.03	318	0.186194	0
0.03	319	0.298199	0
0.03	320	0.181903	0
0.03	321	0.547903	0
0.03	322	0.252174	1
0.03	323	0.304791	0
0.03	324	0.295068	0
0.03	325	0.174176	0
0.03	326	0.267502	0
0.03	327	0.414388	0
0.03	328	0.103159	0
0.03	329	0.326249	0
0.03	330	0.450024	0
0.03	331	0.226674	0
0.03	332	0.156321	0
0.03	333	0.218724	0
0.03	334	0.11635	0
0.03	335	0.0226342	0
0.03	336	0.2291	0
0.03	337	0.315605	0
0.03	338	0.200236	0
0.03	339	0.176104	0
0.03	340	0.152374	0
0.03	341	0.462711	0
0.03	342	0.221604	0
0.03	343	0.392192	0
0.03	344	0.270971	0
0.03	345	0.15491	0
0.03	346	0.206395	0
0.03	347	0.145318	0
0.03	348	0.243391	0
0.03	349	0.154498	0
0.03	350	0.141156	0
0.03	351	0.131798	0
0.03	352	0.472122	0
0.03	353	0.414895	0
0.03	354	0.153503	0
0.03	355	0.135366	0
0.03	356	0.168298	0
0.03	357	0.225358	0
0.03	358	0.297061	0
0.03	359	0.19599	0
0.03	360	0.313798	0
0.03	361	0.185717	0
0.03	362	0.232451	0
0.03	363	0.255091	0
0.03	364	0.312784	0
0.03	365	0.116746	0
0.03	366	0.130968	0
0.03	367	0.226946	0
0.03	368	0.293194	0
0.03	369	0.104267	0
0.03	370	0.370394	0
0.03	371	0.133112	0
0.03	372	0.149575	0
0.03	373	0.319253	0
0.03	374	0.263639	0
0.03	375	0.0813464	0
0.03	376	0.537719	0
0.03	377	0.417994	0
0.03	378	0.442373	0
0.03	379	0.190893	0
0.03	380	0.105746	0
0.03	381	0.606633	0
0.03	382	0.193089	0
0.03	383	0.569489	0
0.03	384	0.527025	0
0.03	385	0.463994	0
0.03	386	0.399314	0
0.03	387	0.566088	0
0.03	388	0.127425	0
0.03	389	0.6134	0
0.03	390	0.46461	0
0.03	391	0.415736	0
0.03	392	0.206908	0
0.03	393	0.11923	0
0.03	394	0.250423	0
0.03	395	0.450719	0
0.03	396	0.489751	0
0.03	397	0.166898	0
0.03	398	0.494508	0
0.03	399	0.109243	0
0.03	400	0.473915	0
0.03	401	0.2579	0
0.03	402	0.161699	0
0.03	403	0.266848	0
0.03	404	0.16229	0
0.03	405	0.161159	0
0.03	406	0.430216	1
0.03	407	0.232054	1
0.03	408	0.343006	0
0.03	409	0.456657	0
0.03	410	0.347257	0
0.03	411	0.370817	0
0.03	412	0.302382	0
0.03	413	0.463779	0
0.03	414	0.318155	0
0.03	415	0.404585	0
0.03	416	0.14232	0
0.03	417	0.322473	0
0.03	418	0.217084	0
0.03	419	0.395965	0
0.03	420	0.243065	0
0.03	421	0.337063	0
0.03	422	0.137511	0
0.03	423	0.265825	0
0.03	424	0.132559	0
0.03	425	0.345196	0
0.03	426	0.10596	0
0.03	427	0.156254	0
0.03	428	0.196793	0
0.03	429	0.323532	0
0.03	430	0.415128	0
0.03	431	0.126764	0
0.03	432	0.123041	0
0.03	433	0.144267	0
0.03	434	0.334882	0
0.03	435	0.510656	0
0.03	436	0.343285	0
0.03	437	0.28542	0
0.03	438	0.189955	0
0.03	439	0.118232	0
0.03	440	0.356438	0
0.03	441	0.222	0
0.03	442	0.310527	0
0.03	443	0.102279	0
0.03	444	0.401031	0
0.03	445	0.277031	0
0.03	446	0.319841	0
0.03	447	0.346572	0
0.03	448	0.378869	0
0.03	449	0.132534	0
0.03	450	0.103315	0
0.03	451	0.292682	0
0.03	452	0.220857	0
0.03	453	0.409094	0
0.03	454	0.1312	0
0.03	455	0.211187	0
0.03	456	0.358654	0
0.03	457	0.120979	0
0.03	458	0.219529	0
0.03	459	0.132495	0
0.03	460	0.131906	0
0.03	461	0.111181	0
0.03	462	0.162623	0
0.03	463	0.244939	0
0.03	464	0.133981	0
0.03	465	0.216257	0
0.03	466	0.183443	0
0.03	467	0.175711	0
0.03	468	0.16794	0
0.03	469	0.26871	0
0.03	470	0.0901666	0
0.03	471	0.234834	0
0.03	472	0.314577	0
0.03	473	0.0793626	0
0.03	474	0.259362	0
0.03	475	0.0996277	0
0.03	476	0.262512	0
0.03	477	0.105482	0
0.03	478	0.0566197	0
0.03	479	0.253429	0
0.03	480	0.454488	0
0.03	481	0.406184	0
0.03	482	0.142109	0
0.03	483	0.439765	0
0.03	484	0.353901	0
0.03	485	0.269782	0
0.03	486	0.281	0
0.03	487	0.246342	0
0.03	488	0.423166	0
0.03	489	0.408027	0
0.03	490	0.206332	0
0.03	491	0.238846	0
0.03	492	0.376865	0
0.03	493	0.427169	0
0.03	494	0.497559	0
0.03	495	0.264742	0
0.03	496	0.350352	0
0.03	497	0.445316	0
0.03	498	0.419292	0
0.03	499	0.358887	0
0.03	500	0.238182	0
0.03	501	0.200594	0
0.03	502	0.143572	0
0.03	503	0.360009	0
0.03	504	0.20865	0
0.03	505	0.15975	0
0.03	506	0.34817	0
0.03	507	0.200694	0
0.03	508	0.292215	0
0.03	509	0.124156	0
0.03	510	0.258744	0
0.03	511	0.315459	0
0.03	512	0.19017	0
0.03	513	0.123471	0
0.03	514	0.0965356	0
0.035	1	0.194794	0
0.035	2	0.245398	0
0.035	3	0.155778	0
0.035	4	0.242708	0
0.035	5	0.218671	0
0.035	6	0.243406	0
0.035	7	0.284268	0
0.035	8	0.13682	0
0.035	9	0.204022	0
0.035	10	0.290119	0
0.035	11	0.174543	0
0.035	12	0.200692	0
0.035	13	0.151693	0
0.035	14	0.199444	0
0.035	15	0.178764	0
0.035	16	0.224214	0
0.035	17	0.122831	0
0.035	18	0.20987	0
0.035	19	0.195766	0
0.035	20	0.194016	0
0.035	21	0.199965	0
0.035	22	0.256462	0
0.035	23	0.181018	0
0.035	24	0.19137	0
0.035	25	0.186324	0
0.035	26	0.109122	0
0.035	27	0.210153	0
0.035	28	0.192572	0
0.035	29	0.225005	0
0.035	30	0.182343	0
0.035	31	0.21384	0
0.035	32	0.240715	0
0.035	33	0.242429	0
0.035	34	0.186339	0
0.035	35	0.208945	0
0.035	36	0.236933	0
0.035	37	0.167489	0
0.035	38	0.126834	0
0.035	39	0.229488	0
0.035	40	0.204393	0
0.035	41	0.135529	0
0.035	42	0.145828	0
0.035	43	0.227396	0
0.035	44	0.169659	0
0.035	45	0.219836	0
0.035	46	0.171321	0
0.035	47	0.222676	0
0.035	48	0.231807	0
0.035	49	0.227382	0
0.035	50	0.2653	0
0.035	51	0.237341	0
0.035	52	0.241132	0
0.035	53	0.237444	0
0.035	54	0.147961	0
0.035	55	0.146882	0
0.035	56	0.25722	0
0.035	57	0.22026	0
0.035	58	0.193787	0
0.035	59	0.333245	0
0.035	60	0.199933	0
0.035	61	0.286904	0
0.035	62	0.266874	0
0.035	63	0.241283	0
0.035	64	0.141252	0
0.035	65	0.192662	0
0.035	66	0.14489	0
0.035	67	0.153188	0
0.035	68	0.185541	0
[truncated: 6,068 more rows]

## Sheet: Fig.2f-TableS3
The .fcs files have been uploaded to the Flow Cytometry repository with public access
	Repository ID
	FR-FCM-Z2EA

## Sheet: Fig. 3a
Condition	Colony	Diameter (in pixels)
10mM_GFP-	1	0.174
10mM_GFP-	2	0.173
10mM_GFP-	3	0.173
10mM_GFP-	4	0.199
10mM_GFP-	5	0.235
10mM_GFP-	6	0.178
10mM_GFP-	7	0.202
10mM_GFP-	8	0.198
10mM_GFP-	9	0.202
10mM_GFP-	10	0.213
10mM_GFP-	11	0.168
10mM_GFP-	12	0.176
10mM_GFP-	13	0.206
10mM_GFP-	14	0.182
10mM_GFP-	15	0.227
10mM_GFP-	16	0.183
10mM_GFP-	17	0.23
10mM_GFP-	18	0.168
10mM_GFP-	19	0.242
10mM_GFP-	20	0.218
10mM_GFP-	21	0.154
10mM_GFP-	22	0.114
10mM_GFP-	23	0.167
10mM_GFP-	24	0.176
10mM_GFP-	25	0.154
10mM_GFP-	26	0.134
10mM_GFP-	27	0.129
10mM_GFP-	28	0.157
10mM_GFP-	29	0.148
10mM_GFP-	30	0.158
10mM_GFP-	31	0.158
10mM_GFP-	32	0.169
10mM_GFP-	33	0.156
10mM_GFP-	34	0.146
10mM_GFP-	35	0.194
10mM_GFP-	36	0.163
10mM_GFP-	37	0.128
10mM_GFP-	38	0.182
10mM_GFP-	39	0.155
10mM_GFP-	40	0.198
10mM_GFP-	41	0.16
10mM_GFP-	42	0.121
10mM_GFP-	43	0.169
10mM_GFP-	44	0.158
10mM_GFP-	45	0.174
10mM_GFP-	46	0.166
10mM_GFP-	47	0.159
10mM_GFP-	48	0.185
10mM_GFP-	49	0.185
10mM_GFP-	50	0.185
10mM_GFP-	51	0.171
10mM_GFP-	52	0.163
10mM_GFP-	53	0.144
10mM_GFP-	54	0.159
10mM_GFP-	55	0.147
10mM_GFP-	56	0.175
10mM_GFP-	57	0.147
10mM_GFP-	58	0.165
10mM_GFP-	59	0.173
10mM_GFP-	60	0.155
10mM_GFP-	61	0.168
10mM_GFP-	62	0.207
10mM_GFP-	63	0.185
10mM_GFP-	64	0.192
10mM_GFP-	65	0.191
10mM_GFP-	66	0.194
10mM_GFP-	67	0.181
10mM_GFP-	68	0.183
10mM_GFP-	69	0.19
10mM_GFP-	70	0.209
10mM_GFP-	71	0.156
10mM_GFP-	72	0.172
10mM_GFP-	73	0.188
10mM_GFP-	74	0.179
10mM_GFP-	75	0.165
10mM_GFP-	76	0.178
10mM_GFP-	77	0.165
10mM_GFP-	78	0.187
10mM_GFP-	79	0.185
10mM_GFP-	80	0.185
10mM_GFP-	81	0.16
10mM_GFP-	82	0.209
10mM_GFP-	83	0.15
10mM_GFP-	84	0.172
10mM_GFP-	85	0.193
10mM_GFP-	86	0.175
10mM_GFP-	87	0.222
10mM_GFP-	88	0.197
10mM_GFP-	89	0.159
10mM_GFP-	90	0.157
10mM_GFP-	91	0.14
10mM_GFP-	92	0.144
10mM_GFP-	93	0.184
10mM_GFP-	94	0.181
10mM_GFP-	95	0.142
10mM_GFP-	96	0.177
10mM_GFP-	97	0.192
10mM_GFP-	98	0.211
10mM_GFP-	99	0.144
10mM_GFP-	100	0.203
10mM_GFP-	101	0.199
10mM_GFP-	102	0.171
10mM_GFP-	103	0.171
10mM_GFP-	104	0.187
10mM_GFP-	105	0.167
10mM_GFP-	106	0.202
10mM_GFP-	107	0.215
10mM_GFP-	108	0.2
10mM_GFP-	109	0.164
10mM_GFP-	110	0.169
10mM_GFP-	111	0.152
10mM_GFP-	112	0.174
10mM_GFP-	113	0.186
10mM_GFP-	114	0.162
10mM_GFP-	115	0.163
10mM_GFP-	116	0.159
10mM_GFP-	117	0.167
10mM_GFP-	118	0.146
10mM_GFP-	119	0.174
10mM_GFP-	120	0.176
10mM_GFP-	121	0.172
10mM_GFP-	122	0.172
10mM_GFP-	123	0.153
10mM_GFP-	124	0.186
10mM_GFP-	125	0.183
10mM_GFP-	126	0.182
10mM_GFP-	127	0.171
10mM_GFP-	128	0.197
10mM_GFP-	129	0.195
10mM_GFP-	130	0.179
10mM_GFP-	131	0.156
10mM_GFP-	132	0.202
10mM_GFP-	133	0.202
10mM_GFP-	134	0.166
10mM_GFP-	135	0.179
10mM_GFP-	136	0.17
10mM_GFP-	137	0.126
10mM_GFP-	138	0.19
10mM_GFP-	139	0.156
10mM_GFP-	140	0.178
10mM_GFP-	141	0.169
10mM_GFP-	142	0.156
10mM_GFP-	143	0.172
10mM_GFP-	144	0.165
10mM_GFP-	145	0.141
10mM_GFP-	146	0.152
10mM_GFP-	147	0.166
10mM_GFP-	148	0.149
10mM_GFP-	149	0.16
10mM_GFP-	150	0.138
10mM_GFP-	151	0.154
10mM_GFP-	152	0.146
10mM_GFP-	153	0.154
10mM_GFP-	154	0.205
10mM_GFP-	155	0.201
10mM_GFP-	156	0.15
10mM_GFP-	157	0.169
10mM_GFP-	158	0.143
10mM_GFP-	159	0.147
10mM_GFP-	160	0.233
10mM_GFP-	161	0.258
10mM_GFP-	162	0.235
10mM_GFP-	163	0.246
10mM_GFP-	164	0.138
10mM_GFP-	165	0.231
10mM_GFP-	166	0.249
10mM_GFP-	167	0.221
10mM_GFP-	168	0.229
10mM_GFP-	169	0.254
10mM_GFP-	170	0.224
10mM_GFP-	171	0.215
10mM_GFP-	172	0.238
10mM_GFP-	173	0.157
10mM_GFP-	174	0.24
10mM_GFP-	175	0.158
10mM_GFP-	176	0.248
10mM_GFP-	177	0.146
10mM_GFP-	178	0.153
10mM_GFP-	179	0.175
10mM_GFP-	180	0.213
10mM_GFP-	181	0.156
10mM_GFP-	182	0.165
10mM_GFP-	183	0.187
10mM_GFP-	184	0.151
10mM_GFP-	185	0.207
10mM_GFP-	186	0.13
10mM_GFP-	187	0.143
10mM_GFP-	188	0.143
10mM_GFP-	189	0.165
10mM_GFP-	190	0.228
10mM_GFP-	191	0.147
10mM_GFP-	192	0.139
10mM_GFP-	193	0.151
10mM_GFP-	194	0.17
10mM_GFP-	195	0.173
10mM_GFP-	196	0.205
10mM_GFP-	197	0.248
10mM_GFP-	198	0.241
10mM_GFP-	199	0.218
10mM_GFP-	200	0.222
10mM_GFP-	201	0.209
10mM_GFP-	202	0.245
10mM_GFP-	203	0.267
10mM_GFP-	204	0.184
10mM_GFP-	205	0.175
10mM_GFP-	206	0.173
10mM_GFP-	207	0.148
10mM_GFP-	208	0.178
10mM_GFP-	209	0.171
10mM_GFP-	210	0.183
10mM_GFP-	211	0.169
10mM_GFP-	212	0.161
10mM_GFP-	213	0.205
10mM_GFP-	214	0.192
10mM_GFP-	215	0.174
10mM_GFP-	216	0.154
10mM_GFP-	217	0.177
10mM_GFP-	218	0.177
10mM_GFP-	219	0.224
10mM_GFP-	220	0.184
10mM_GFP-	221	0.234
10mM_GFP-	222	0.274
10mM_GFP-	223	0.215
10mM_GFP-	224	0.175
10mM_GFP-	225	0.217
10mM_GFP-	226	0.233
10mM_GFP-	227	0.211
10mM_GFP-	228	0.218
10mM_GFP-	229	0.221
10mM_GFP-	230	0.191
10mM_GFP-	231	0.192
10mM_GFP-	232	0.184
10mM_GFP-	233	0.242
10mM_GFP-	234	0.166
10mM_GFP-	235	0.171
10mM_GFP-	236	0.183
10mM_GFP-	237	0.208
10mM_GFP-	238	0.224
10mM_GFP-	239	0.169
10mM_GFP-	240	0.206
10mM_GFP-	241	0.214
10mM_GFP-	242	0.231
10mM_GFP-	243	0.215
10mM_GFP-	244	0.244
10mM_GFP-	245	0.212
10mM_GFP-	246	0.184
10mM_GFP-	247	0.22
10mM_GFP-	248	0.218
10mM_GFP-	249	0.243
10mM_GFP-	250	0.225
10mM_GFP-	251	0.291
10mM_GFP-	252	0.213
10mM_GFP-	253	0.261
10mM_GFP-	254	0.245
10mM_GFP-	255	0.221
10mM_GFP-	256	0.223
10mM_GFP-	257	0.216
10mM_GFP-	258	0.223
10mM_GFP-	259	0.226
10mM_GFP-	260	0.172
10mM_GFP-	261	0.212
10mM_GFP-	262	0.207
10mM_GFP-	263	0.23
10mM_GFP-	264	0.23
10mM_GFP-	265	0.196
10mM_GFP-	266	0.24
10mM_GFP-	267	0.171
10mM_GFP-	268	0.229
10mM_GFP-	269	0.21
10mM_GFP-	270	0.224
10mM_GFP-	271	0.254
10mM_GFP-	272	0.246
10mM_GFP-	273	0.23
10mM_GFP-	274	0.259
10mM_GFP-	275	0.254
10mM_GFP-	276	0.268
10mM_GFP-	277	0.255
10mM_GFP-	278	0.251
10mM_GFP-	279	0.198
10mM_GFP-	280	0.222
10mM_GFP-	281	0.214
10mM_GFP-	282	0.233
10mM_GFP-	283	0.234
10mM_GFP-	284	0.188
10mM_GFP-	285	0.211
10mM_GFP-	286	0.244
10mM_GFP-	287	0.233
10mM_GFP-	288	0.24
10mM_GFP-	289	0.234
10mM_GFP-	290	0.241
10mM_GFP-	291	0.165
10mM_GFP-	292	0.144
10mM_GFP-	293	0.159
10mM_GFP-	294	0.144
10mM_GFP-	295	0.192
10mM_GFP-	296	0.186
10mM_GFP-	297	0.149
10mM_GFP-	298	0.168
10mM_GFP-	299	0.154
10mM_GFP-	300	0.162
10mM_GFP-	301	0.143
10mM_GFP-	302	0.175
10mM_GFP-	303	0.178
10mM_GFP-	304	0.168
10mM_GFP-	305	0.149
10mM_GFP-	306	0.151
10mM_GFP-	307	0.178
10mM_GFP-	308	0.15
10mM_GFP-	309	0.151
10mM_GFP-	310	0.18
10mM_GFP-	311	0.164
10mM_GFP-	312	0.167
10mM_GFP-	313	0.186
10mM_GFP-	314	0.153
10mM_GFP-	315	0.147
10mM_GFP-	316	0.173
10mM_GFP-	317	0.191
10mM_GFP-	318	0.164
10mM_GFP-	319	0.149
10mM_GFP-	320	0.169
10mM_GFP-	321	0.169
10mM_GFP-	322	0.139
10mM_GFP-	323	0.167
10mM_GFP-	324	0.194
10mM_GFP-	325	0.149
10mM_GFP-	326	0.199
10mM_GFP-	327	0.161
10mM_GFP-	328	0.205
10mM_GFP-	329	0.171
10mM_GFP-	330	0.159
10mM_GFP-	331	0.176
10mM_GFP-	332	0.233
10mM_GFP-	333	0.18
10mM_GFP-	334	0.186
10mM_GFP-	335	0.177
10mM_GFP-	336	0.196
10mM_GFP-	337	0.177
10mM_GFP-	338	0.133
10mM_GFP-	339	0.21
10mM_GFP-	340	0.164
10mM_GFP-	341	0.157
10mM_GFP-	342	0.202
10mM_GFP-	343	0.183
10mM_GFP-	344	0.227
10mM_GFP-	345	0.157
10mM_GFP-	346	0.183
10mM_GFP-	347	0.176
10mM_GFP-	348	0.157
10mM_GFP-	349	0.175
10mM_GFP-	350	0.194
10mM_GFP-	351	0.157
10mM_GFP-	352	0.148
10mM_GFP-	353	0.234
10mM_GFP-	354	0.218
10mM_GFP-	355	0.177
10mM_GFP-	356	0.22
10mM_GFP-	357	0.153
10mM_GFP-	358	0.126
10mM_GFP-	359	0.211
10mM_GFP-	360	0.168
10mM_GFP-	361	0.202
10mM_GFP-	362	0.111
10mM_GFP-	363	0.169
10mM_GFP-	364	0.165
10mM_GFP-	365	0.137
10mM_GFP-	366	0.203
10mM_GFP-	367	0.151
10mM_GFP-	368	0.191
10mM_GFP-	369	0.146
10mM_GFP-	370	0.184
10mM_GFP-	371	0.177
10mM_GFP-	372	0.197
10mM_GFP-	373	0.18
10mM_GFP-	374	0.227
10mM_GFP-	375	0.129
10mM_GFP-	376	0.14
10mM_GFP-	377	0.168
10mM_GFP-	378	0.176
10mM_GFP-	379	0.18
10mM_GFP-	380	0.158
10mM_GFP-	381	0.244
10mM_GFP-	382	0.175
10mM_GFP-	383	0.192
10mM_GFP-	384	0.14
10mM_GFP-	385	0.157
10mM_GFP-	386	0.133
10mM_GFP-	387	0.124
10mM_GFP-	388	0.165
10mM_GFP-	389	0.127
10mM_GFP-	390	0.118
10mM_GFP-	391	0.09
10mM_GFP-	392	0.107
10mM_GFP-	393	0.237
10mM_GFP-	394	0.137
10mM_GFP-	395	0.123
10mM_GFP-	396	0.157
10mM_GFP-	397	0.166
10mM_GFP-	398	0.125
10mM_GFP-	399	0.233
10mM_GFP-	400	0.219
10mM_GFP-	401	0.208
10mM_GFP-	402	0.165
10mM_GFP-	403	0.201
10mM_GFP-	404	0.196
10mM_GFP-	405	0.188
10mM_GFP-	406	0.158
10mM_GFP-	407	0.206
10mM_GFP-	408	0.179
10mM_GFP-	409	0.189
10mM_GFP-	410	0.191
10mM_GFP-	411	0.214
10mM_GFP-	412	0.19
10mM_GFP-	413	0.172
10mM_GFP-	414	0.142
10mM_GFP-	415	0.207
10mM_GFP-	416	0.205
10mM_GFP-	417	0.218
10mM_GFP-	418	0.149
10mM_GFP-	419	0.195
10mM_GFP-	420	0.209
10mM_GFP-	421	0.212
10mM_GFP-	422	0.212
10mM_GFP-	423	0.192
10mM_GFP-	424	0.206
10mM_GFP-	425	0.213
10mM_GFP-	426	0.19
10mM_GFP-	427	0.225
10mM_GFP-	428	0.221
10mM_GFP-	429	0.209
10mM_GFP-	430	0.222
10mM_GFP-	431	0.23
10mM_GFP-	432	0.094
10mM_GFP-	433	0.243
10mM_GFP-	434	0.217
10mM_GFP-	435	0.218
10mM_GFP-	436	0.221
10mM_GFP-	437	0.232
10mM_GFP-	438	0.244
10mM_GFP-	439	0.237
10mM_GFP-	440	0.102
10mM_GFP-	441	0.148
10mM_GFP-	442	0.18
10mM_GFP-	443	0.176
10mM_GFP-	444	0.179
10mM_GFP-	445	0.171
10mM_GFP-	446	0.179
10mM_GFP-	447	0.185
10mM_GFP-	448	0.198
10mM_GFP-	449	0.18
10mM_GFP-	450	0.137
10mM_GFP-	451	0.156
10mM_GFP-	452	0.152
10mM_GFP-	453	0.213
10mM_GFP-	454	0.171
10mM_GFP-	455	0.144
10mM_GFP-	456	0.114
10mM_GFP-	457	0.227
10mM_GFP-	458	0.233
10mM_GFP-	459	0.22
10mM_GFP-	460	0.219
10mM_GFP-	461	0.23
10mM_GFP-	462	0.239
10mM_GFP-	463	0.136
10mM_GFP-	464	0.153
10mM_GFP-	465	0.152
10mM_GFP-	466	0.174
10mM_GFP-	467	0.158
10mM_GFP-	468	0.13
10mM_GFP-	469	0.146
10mM_GFP-	470	0.123
10mM_GFP-	471	0.148
10mM_GFP-	472	0.152
10mM_GFP-	473	0.155
10mM_GFP-	474	0.164
10mM_GFP-	475	0.14
10mM_GFP-	476	0.15
10mM_GFP-	477	0.157
10mM_GFP-	478	0.171
10mM_GFP-	479	0.124
10mM_GFP-	480	0.139
10mM_GFP-	481	0.122
10mM_GFP-	482	0.181
10mM_GFP-	483	0.116
10mM_GFP-	484	0.172
10mM_GFP-	485	0.18
10mM_GFP-	486	0.117
10mM_GFP-	487	0.129
10mM_GFP-	488	0.158
10mM_GFP-	489	0.141
10mM_GFP-	490	0.137
10mM_GFP-	491	0.144
10mM_GFP-	492	0.108
10mM_GFP-	493	0.126
10mM_GFP-	494	0.129
10mM_GFP-	495	0.133
10mM_GFP-	496	0.119
10mM_GFP-	497	0.111
10mM_GFP-	498	0.151
10mM_GFP-	499	0.177
10mM_GFP-	500	0.135
10mM_GFP-	501	0.14
10mM_GFP-	502	0.15
10mM_GFP-	503	0.14
10mM_GFP-	504	0.123
10mM_GFP-	505	0.18
10mM_GFP-	506	0.147
10mM_GFP-	507	0.174
10mM_GFP-	508	0.173
10mM_GFP-	509	0.131
10mM_GFP-	510	0.145
10mM_GFP-	511	0.147
10mM_GFP-	512	0.177
10mM_GFP-	513	0.167
10mM_GFP-	514	0.145
10mM_GFP-	515	0.155
10mM_GFP-	516	0.154
10mM_GFP-	517	0.168
10mM_GFP-	518	0.13
10mM_GFP-	519	0.128
10mM_GFP-	520	0.17
10mM_GFP-	521	0.172
10mM_GFP-	522	0.172
10mM_GFP-	523	0.167
10mM_GFP-	524	0.193
10mM_GFP-	525	0.141
10mM_GFP-	526	0.143
10mM_GFP-	527	0.196
10mM_GFP-	528	0.154
10mM_GFP-	529	0.205
10mM_GFP-	530	0.149
10mM_GFP-	531	0.216
10mM_GFP-	532	0.17
10mM_GFP-	533	0.172
10mM_GFP-	534	0.225
10mM_GFP-	535	0.151
10mM_GFP-	536	0.212
10mM_GFP-	537	0.179
10mM_GFP-	538	0.192
10mM_GFP-	539	0.18
10mM_GFP-	540	0.187
10mM_GFP-	541	0.187
10mM_GFP-	542	0.191
10mM_GFP-	543	0.214
10mM_GFP-	544	0.141
10mM_GFP-	545	0.153
10mM_GFP-	546	0.165
10mM_GFP-	547	0.155
10mM_GFP-	548	0.161
10mM_GFP-	549	0.16
10mM_GFP-	550	0.145
10mM_GFP-	551	0.165
10mM_GFP-	552	0.126
10mM_GFP-	553	0.136
10mM_GFP-	554	0.142
10mM_GFP-	555	0.149
10mM_GFP-	556	0.131
10mM_GFP-	557	0.141
10mM_GFP-	558	0.13
10mM_GFP-	559	0.162
10mM_GFP-	560	0.139
10mM_GFP-	561	0.152
10mM_GFP-	562	0.182
10mM_GFP-	563	0.161
10mM_GFP-	564	0.196
10mM_GFP-	565	0.117
10mM_GFP-	566	0.168
10mM_GFP-	567	0.176
10mM_GFP-	568	0.168
10mM_GFP-	569	0.141
10mM_GFP-	570	0.171
10mM_GFP-	571	0.174
10mM_GFP-	572	0.153
10mM_GFP-	573	0.153
10mM_GFP-	574	0.162
10mM_GFP-	575	0.174
10mM_GFP-	576	0.16
10mM_GFP-	577	0.147
10mM_GFP-	578	0.145
10mM_GFP-	579	0.168
10mM_GFP-	580	0.147
10mM_GFP-	581	0.19
10mM_GFP-	582	0.163
10mM_GFP-	583	0.213
10mM_GFP-	584	0.224
10mM_GFP-	585	0.12
10mM_GFP-	586	0.189
10mM_GFP-	587	0.195
10mM_GFP-	588	0.187
10mM_GFP-	589	0.16
10mM_GFP-	590	0.159
10mM_GFP-	591	0.167
10mM_GFP-	592	0.171
10mM_GFP-	593	0.166
10mM_GFP-	594	0.12
10mM_GFP-	595	0.164
10mM_GFP-	596	0.179
10mM_GFP-	597	0.136
10mM_GFP-	598	0.156
10mM_GFP-	599	0.16
10mM_GFP-	600	0.131
10mM_GFP-	601	0.151
10mM_GFP-	602	0.148
10mM_GFP-	603	0.17
10mM_GFP-	604	0.134
10mM_GFP-	605	0.15
10mM_GFP-	606	0.15
10mM_GFP-	607	0.148
10mM_GFP-	608	0.118
10mM_GFP-	609	0.149
10mM_GFP-	610	0.154
10mM_GFP-	611	0.175
10mM_GFP-	612	0.171
10mM_GFP-	613	0.191
10mM_GFP-	614	0.16
10mM_GFP-	615	0.15
10mM_GFP-	616	0.154
10mM_GFP-	617	0.14
0.025mM_GFP-	1	0.151
0.025mM_GFP-	2	0.159
0.025mM_GFP-	3	0.152
0.025mM_GFP-	4	0.17
0.025mM_GFP-	5	0.138
0.025mM_GFP-	6	0.142
0.025mM_GFP-	7	0.146
0.025mM_GFP-	8	0.118
0.025mM_GFP-	9	0.129
0.025mM_GFP-	10	0.173
0.025mM_GFP-	11	0.145
0.025mM_GFP-	12	0.144
0.025mM_GFP-	13	0.109
0.025mM_GFP-	14	0.122
0.025mM_GFP-	15	0.144
0.025mM_GFP-	16	0.153
0.025mM_GFP-	17	0.124
0.025mM_GFP-	18	0.166
0.025mM_GFP-	19	0.169
0.025mM_GFP-	20	0.18
0.025mM_GFP-	21	0.152
0.025mM_GFP-	22	0.168
0.025mM_GFP-	23	0.187
0.025mM_GFP-	24	0.183
0.025mM_GFP-	25	0.179
0.025mM_GFP-	26	0.172
0.025mM_GFP-	27	0.17
0.025mM_GFP-	28	0.151
0.025mM_GFP-	29	0.165
0.025mM_GFP-	30	0.143
0.025mM_GFP-	31	0.178
0.025mM_GFP-	32	0.153
0.025mM_GFP-	33	0.151
0.025mM_GFP-	34	0.156
0.025mM_GFP-	35	0.162
0.025mM_GFP-	36	0.156
0.025mM_GFP-	37	0.165
0.025mM_GFP-	38	0.167
0.025mM_GFP-	39	0.168
0.025mM_GFP-	40	0.158
0.025mM_GFP-	41	0.176
0.025mM_GFP-	42	0.127
0.025mM_GFP-	43	0.138
0.025mM_GFP-	44	0.177
0.025mM_GFP-	45	0.158
0.025mM_GFP-	46	0.15
0.025mM_GFP-	47	0.157
0.025mM_GFP-	48	0.175
0.025mM_GFP-	49	0.173
0.025mM_GFP-	50	0.169
0.025mM_GFP-	51	0.162
0.025mM_GFP-	52	0.168
0.025mM_GFP-	53	0.14
0.025mM_GFP-	54	0.177
0.025mM_GFP-	55	0.147
0.025mM_GFP-	56	0.159
0.025mM_GFP-	57	0.142
0.025mM_GFP-	58	0.178
0.025mM_GFP-	59	0.176
0.025mM_GFP-	60	0.174
0.025mM_GFP-	61	0.172
0.025mM_GFP-	62	0.174
0.025mM_GFP-	63	0.167
0.025mM_GFP-	64	0.16
0.025mM_GFP-	65	0.17
0.025mM_GFP-	66	0.15
0.025mM_GFP-	67	0.178
0.025mM_GFP-	68	0.174
0.025mM_GFP-	69	0.167
0.025mM_GFP-	70	0.169
0.025mM_GFP-	71	0.157
0.025mM_GFP-	72	0.17
0.025mM_GFP-	73	0.17
0.025mM_GFP-	74	0.174
0.025mM_GFP-	75	0.187
0.025mM_GFP-	76	0.167
0.025mM_GFP-	77	0.151
0.025mM_GFP-	78	0.165
0.025mM_GFP-	79	0.178
0.025mM_GFP-	80	0.162
0.025mM_GFP-	81	0.169
0.025mM_GFP-	82	0.157
0.025mM_GFP-	83	0.193
0.025mM_GFP-	84	0.17
0.025mM_GFP-	85	0.153
0.025mM_GFP-	86	0.165
0.025mM_GFP-	87	0.158
0.025mM_GFP-	88	0.177
0.025mM_GFP-	89	0.163
0.025mM_GFP-	90	0.174
0.025mM_GFP-	91	0.157
0.025mM_GFP-	92	0.16
0.025mM_GFP-	93	0.174
0.025mM_GFP-	94	0.163
0.025mM_GFP-	95	0.16
0.025mM_GFP-	96	0.17
0.025mM_GFP-	97	0.16
0.025mM_GFP-	98	0.16
0.025mM_GFP-	99	0.151
0.025mM_GFP-	100	0.149
0.025mM_GFP-	101	0.144
0.025mM_GFP-	102	0.155
0.025mM_GFP-	103	0.144
0.025mM_GFP-	104	0.171
0.025mM_GFP-	105	0.172
0.025mM_GFP-	106	0.153
0.025mM_GFP-	107	0.116
0.025mM_GFP-	108	0.113
0.025mM_GFP-	109	0.1
0.025mM_GFP-	110	0.123
0.025mM_GFP-	111	0.104
0.025mM_GFP-	112	0.118
0.025mM_GFP-	113	0.103
0.025mM_GFP-	114	0.138
0.025mM_GFP-	115	0.108
0.025mM_GFP-	116	0.113
0.025mM_GFP-	117	0.107
0.025mM_GFP-	118	0.109
0.025mM_GFP-	119	0.112
0.025mM_GFP-	120	0.118
0.025mM_GFP-	121	0.103
0.025mM_GFP-	122	0.138
0.025mM_GFP-	123	0.122
0.025mM_GFP-	124	0.156
0.025mM_GFP-	125	0.142
0.025mM_GFP-	126	0.134
0.025mM_GFP-	127	0.149
0.025mM_GFP-	128	0.107
0.025mM_GFP-	129	0.129
0.025mM_GFP-	130	0.121
0.025mM_GFP-	131	0.143
0.025mM_GFP-	132	0.176
0.025mM_GFP-	133	0.182
0.025mM_GFP-	134	0.207
0.025mM_GFP-	135	0.156
0.025mM_GFP-	136	0.198
0.025mM_GFP-	137	0.203
0.025mM_GFP-	138	0.142
0.025mM_GFP-	139	0.157
0.025mM_GFP-	140	0.157
0.025mM_GFP-	141	0.173
0.025mM_GFP-	142	0.212
0.025mM_GFP-	143	0.163
0.025mM_GFP-	144	0.157
0.025mM_GFP-	145	0.19
0.025mM_GFP-	146	0.164
0.025mM_GFP-	147	0.143
0.025mM_GFP-	148	0.127
0.025mM_GFP-	149	0.149
0.025mM_GFP-	150	0.12
0.025mM_GFP-	151	0.145
0.025mM_GFP-	152	0.178
0.025mM_GFP-	153	0.132
0.025mM_GFP-	154	0.127
0.025mM_GFP-	155	0.153
0.025mM_GFP-	156	0.201
0.025mM_GFP-	157	0.215
0.025mM_GFP-	158	0.133
0.025mM_GFP-	159	0.15
0.025mM_GFP-	160	0.106
0.025mM_GFP-	161	0.164
0.025mM_GFP-	162	0.156
0.025mM_GFP-	163	0.156
0.025mM_GFP-	164	0.136
0.025mM_GFP-	165	0.163
0.025mM_GFP-	166	0.147
0.025mM_GFP-	167	0.17
0.025mM_GFP-	168	0.178
0.025mM_GFP-	169	0.186
0.025mM_GFP-	170	0.184
0.025mM_GFP-	171	0.161
0.025mM_GFP-	172	0.133
0.025mM_GFP-	173	0.139
0.025mM_GFP-	174	0.179
0.025mM_GFP-	175	0.117
0.025mM_GFP-	176	0.146
0.025mM_GFP-	177	0.145
0.025mM_GFP-	178	0.146
0.025mM_GFP-	179	0.197
0.025mM_GFP-	180	0.172
0.025mM_GFP-	181	0.195
0.025mM_GFP-	182	0.165
0.025mM_GFP-	183	0.172
0.025mM_GFP-	184	0.197
0.025mM_GFP-	185	0.17
0.025mM_GFP-	186	0.137
0.025mM_GFP-	187	0.13
0.025mM_GFP-	188	0.153
0.025mM_GFP-	189	0.14
0.025mM_GFP-	190	0.105
0.025mM_GFP-	191	0.135
0.025mM_GFP-	192	0.175
0.025mM_GFP-	193	0.181
0.025mM_GFP-	194	0.191
0.025mM_GFP-	195	0.148
0.025mM_GFP-	196	0.154
0.025mM_GFP-	197	0.153
0.025mM_GFP+	1	0.16
0.025mM_GFP+	2	0.137
0.025mM_GFP+	3	0.152
0.025mM_GFP+	4	0.133
0.025mM_GFP+	5	0.14
0.025mM_GFP+	6	0.148
0.025mM_GFP+	7	0.143
0.025mM_GFP+	8	0.132
0.025mM_GFP+	9	0.183
0.025mM_GFP+	10	0.147
0.025mM_GFP+	11	0.132
0.025mM_GFP+	12	0.109
0.025mM_GFP+	13	0.139
0.025mM_GFP+	14	0.14
0.025mM_GFP+	15	0.138
0.025mM_GFP+	16	0.156
0.025mM_GFP+	17	0.162
0.025mM_GFP+	18	0.202
0.025mM_GFP+	19	0.202
0.025mM_GFP+	20	0.225
0.025mM_GFP+	21	0.176
0.025mM_GFP+	22	0.182
0.025mM_GFP+	23	0.183
0.025mM_GFP+	24	0.177
0.025mM_GFP+	25	0.163
0.025mM_GFP+	26	0.16
0.025mM_GFP+	27	0.173
0.025mM_GFP+	28	0.182
0.025mM_GFP+	29	0.162
0.025mM_GFP+	30	0.165
0.025mM_GFP+	31	0.154
0.025mM_GFP+	32	0.141
0.025mM_GFP+	33	0.182
0.025mM_GFP+	34	0.156
0.025mM_GFP+	35	0.147
0.025mM_GFP+	36	0.141
0.025mM_GFP+	37	0.182
0.025mM_GFP+	38	0.165
0.025mM_GFP+	39	0.156
0.025mM_GFP+	40	0.173
0.025mM_GFP+	41	0.165
0.025mM_GFP+	42	0.18
0.025mM_GFP+	43	0.147
0.025mM_GFP+	44	0.162
0.025mM_GFP+	45	0.158
0.025mM_GFP+	46	0.153
0.025mM_GFP+	47	0.128
0.025mM_GFP+	48	0.159
0.025mM_GFP+	49	0.151
0.025mM_GFP+	50	0.173
0.025mM_GFP+	51	0.171
0.025mM_GFP+	52	0.16
0.025mM_GFP+	53	0.172
0.025mM_GFP+	54	0.163
0.025mM_GFP+	55	0.176
0.025mM_GFP+	56	0.158
0.025mM_GFP+	57	0.16
0.025mM_GFP+	58	0.162
0.025mM_GFP+	59	0.189
0.025mM_GFP+	60	0.165
0.025mM_GFP+	61	0.156
0.025mM_GFP+	62	0.147
0.025mM_GFP+	63	0.16
0.025mM_GFP+	64	0.132
0.025mM_GFP+	65	0.172
0.025mM_GFP+	66	0.193
0.025mM_GFP+	67	0.169
0.025mM_GFP+	68	0.167
0.025mM_GFP+	69	0.167
0.025mM_GFP+	70	0.144
0.025mM_GFP+	71	0.18
0.025mM_GFP+	72	0.19
0.025mM_GFP+	73	0.163
0.025mM_GFP+	74	0.179
0.025mM_GFP+	75	0.153
0.025mM_GFP+	76	0.171
0.025mM_GFP+	77	0.155
0.025mM_GFP+	78	0.16
0.025mM_GFP+	79	0.156
0.025mM_GFP+	80	0.16
0.025mM_GFP+	81	0.145
0.025mM_GFP+	82	0.172
0.025mM_GFP+	83	0.194
0.025mM_GFP+	84	0.158
0.025mM_GFP+	85	0.171
0.025mM_GFP+	86	0.174
0.025mM_GFP+	87	0.163
0.025mM_GFP+	88	0.164
0.025mM_GFP+	89	0.173
0.025mM_GFP+	90	0.17
0.025mM_GFP+	91	0.183
0.025mM_GFP+	92	0.16
0.025mM_GFP+	93	0.178
0.025mM_GFP+	94	0.18
0.025mM_GFP+	95	0.149
0.025mM_GFP+	96	0.183
0.025mM_GFP+	97	0.18
0.025mM_GFP+	98	0.168
0.025mM_GFP+	99	0.17
0.025mM_GFP+	100	0.158
0.025mM_GFP+	101	0.186
0.025mM_GFP+	102	0.187
0.025mM_GFP+	103	0.191
0.025mM_GFP+	104	0.167
0.025mM_GFP+	105	0.18
0.025mM_GFP+	106	0.158
0.025mM_GFP+	107	0.184
0.025mM_GFP+	108	0.161
0.025mM_GFP+	109	0.173
0.025mM_GFP+	110	0.137
0.025mM_GFP+	111	0.17
0.025mM_GFP+	112	0.167
0.025mM_GFP+	113	0.157
0.025mM_GFP+	114	0.187
0.025mM_GFP+	115	0.178
0.025mM_GFP+	116	0.174
0.025mM_GFP+	117	0.13
0.025mM_GFP+	118	0.185
0.025mM_GFP+	119	0.18
0.025mM_GFP+	120	0.203
0.025mM_GFP+	121	0.167
0.025mM_GFP+	122	0.147
0.025mM_GFP+	123	0.167
0.025mM_GFP+	124	0.163
0.025mM_GFP+	125	0.173
0.025mM_GFP+	126	0.142
0.025mM_GFP+	127	0.171
0.025mM_GFP+	128	0.173
0.025mM_GFP+	129	0.177
0.025mM_GFP+	130	0.19
0.025mM_GFP+	131	0.18
0.025mM_GFP+	132	0.157
0.025mM_GFP+	133	0.16
0.025mM_GFP+	134	0.173
0.025mM_GFP+	135	0.164
0.025mM_GFP+	136	0.167
0.025mM_GFP+	137	0.194
0.025mM_GFP+	138	0.147
0.025mM_GFP+	139	0.186
0.025mM_GFP+	140	0.167
0.025mM_GFP+	141	0.167
0.025mM_GFP+	142	0.168
0.025mM_GFP+	143	0.167
0.025mM_GFP+	144	0.16
0.025mM_GFP+	145	0.171
0.025mM_GFP+	146	0.16
0.025mM_GFP+	147	0.167
0.025mM_GFP+	148	0.161
0.025mM_GFP+	149	0.137
0.025mM_GFP+	150	0.167
0.025mM_GFP+	151	0.152
0.025mM_GFP+	152	0.144
0.025mM_GFP+	153	0.156
0.025mM_GFP+	154	0.18
0.025mM_GFP+	155	0.147
0.025mM_GFP+	156	0.148
0.025mM_GFP+	157	0.13
0.025mM_GFP+	158	0.127
0.025mM_GFP+	159	0.127
0.025mM_GFP+	160	0.123
0.025mM_GFP+	161	0.135
0.025mM_GFP+	162	0.142
0.025mM_GFP+	163	0.14
0.025mM_GFP+	164	0.132
0.025mM_GFP+	165	0.135
0.025mM_GFP+	166	0.133
0.025mM_GFP+	167	0.111
0.025mM_GFP+	168	0.122
0.025mM_GFP+	169	0.135
0.025mM_GFP+	170	0.183
0.025mM_GFP+	171	0.14
0.025mM_GFP+	172	0.191
0.025mM_GFP+	173	0.16
0.025mM_GFP+	174	0.18
0.025mM_GFP+	175	0.185
0.025mM_GFP+	176	0.194
0.025mM_GFP+	177	0.183
0.025mM_GFP+	178	0.171
0.025mM_GFP+	179	0.134
0.025mM_GFP+	180	0.158
0.025mM_GFP+	181	0.176
0.025mM_GFP+	182	0.167
0.025mM_GFP+	183	0.202
0.025mM_GFP+	184	0.176
0.025mM_GFP+	185	0.173
0.025mM_GFP+	186	0.166
0.025mM_GFP+	187	0.164
0.025mM_GFP+	188	0.168
0.025mM_GFP+	189	0.154
0.025mM_GFP+	190	0.178
0.025mM_GFP+	191	0.164
0.025mM_GFP+	192	0.19
0.025mM_GFP+	193	0.187
0.025mM_GFP+	194	0.176
0.025mM_GFP+	195	0.167
0.025mM_GFP+	196	0.169
0.025mM_GFP+	197	0.171
0.025mM_GFP+	198	0.17
0.025mM_GFP+	199	0.163
0.025mM_GFP+	200	0.136
0.025mM_GFP+	201	0.193
0.025mM_GFP+	202	0.186
0.025mM_GFP+	203	0.155
0.025mM_GFP+	204	0.14
0.025mM_GFP+	205	0.154
0.025mM_GFP+	206	0.151
0.025mM_GFP+	207	0.151
0.025mM_GFP+	208	0.164
0.025mM_GFP+	209	0.158
0.025mM_GFP+	210	0.142
0.025mM_GFP+	211	0.183
0.025mM_GFP+	212	0.141
0.025mM_GFP+	213	0.176
0.025mM_GFP+	214	0.143
0.025mM_GFP+	215	0.146
0.025mM_GFP+	216	0.149
0.025mM_GFP+	217	0.158
0.025mM_GFP+	218	0.147
0.025mM_GFP+	219	0.2
0.025mM_GFP+	220	0.138
0.025mM_GFP+	221	0.178
0.025mM_GFP+	222	0.21
0.025mM_GFP+	223	0.196
0.025mM_GFP+	224	0.173
0.025mM_GFP+	225	0.2
0.025mM_GFP+	226	0.176
0.025mM_GFP+	227	0.156
0.025mM_GFP+	228	0.194
0.025mM_GFP+	229	0.152
0.025mM_GFP+	230	0.144
0.025mM_GFP+	231	0.156
0.025mM_GFP+	232	0.138
0.025mM_GFP+	233	0.149
0.025mM_GFP+	234	0.161
0.025mM_GFP+	235	0.174
0.025mM_GFP+	236	0.184
0.025mM_GFP+	237	0.207
0.025mM_GFP+	238	0.142
0.025mM_GFP+	239	0.142
0.025mM_GFP+	240	0.147
0.025mM_GFP+	241	0.125
0.025mM_GFP+	242	0.127
0.025mM_GFP+	243	0.127
0.025mM_GFP+	244	0.165
0.025mM_GFP+	245	0.152
0.025mM_GFP+	246	0.147
0.025mM_GFP+	247	0.138
0.025mM_GFP+	248	0.147
0.025mM_GFP+	249	0.184
0.025mM_GFP+	250	0.194
0.025mM_GFP+	251	0.17
0.025mM_GFP+	252	0.177
0.025mM_GFP+	253	0.182
0.025mM_GFP+	254	0.165
0.025mM_GFP+	255	0.204
0.025mM_GFP+	256	0.179
0.025mM_GFP+	257	0.137
0.025mM_GFP+	258	0.177
0.025mM_GFP+	259	0.169
0.025mM_GFP+	260	0.179
0.025mM_GFP+	261	0.189
0.025mM_GFP+	262	0.192
0.025mM_GFP+	263	0.173
0.025mM_GFP+	264	0.183
0.025mM_GFP+	265	0.186
0.025mM_GFP+	266	0.187
0.025mM_GFP+	267	0.182
0.025mM_GFP+	268	0.182
0.025mM_GFP+	269	0.156
0.025mM_GFP+	270	0.17
0.025mM_GFP+	271	0.177
0.025mM_GFP+	272	0.19
0.025mM_GFP+	273	0.181
0.025mM_GFP+	274	0.157
0.025mM_GFP+	275	0.176
0.025mM_GFP+	276	0.18
0.025mM_GFP+	277	0.147
0.025mM_GFP+	278	0.171
0.025mM_GFP+	279	0.175
0.025mM_GFP+	280	0.156
0.025mM_GFP+	281	0.16
0.025mM_GFP+	282	0.143

## Sheet: Fig. 3b
Colony	Number of generations
	GFP+ (0.025mM)	GFP- (0.025mM)	GFP- (10mM)
1	13.74	12.89	12.49
2	11.19	11.31	11.45
3	12.75	12.61	11.8
4	13.68	12.3	11.63
5	13.61	12.64	12.5
6	12.21	11.32	11.82
7	11.53	12.9	12.36
8	12.55	10.66	13.41
9		11.83	14.19
10		13.03	13.27
11			12.08

## Sheet: Fig.4c-d
The .fcs files have been uploaded to the Flow Cytometry repository with public access
	Repository ID
	FR-FCM-Z2EB

## Sheet: Fig.5a
	RFU/OD600			RFU/OD600
	0.025mM L-Met			1mM L-Met
	Sample 1	Sample 2	Sample 3	Sample 1	Sample 2	Sample 3
WT	4.4795	4.6172	4.8422	0.339909	0.33	0.3388
ΔcmhR	0.05	0.058	-0.0008	0	0.058	-0.0008

## Sheet: Fig.5c,d
The .fcs files have been uploaded to the Flow Cytometry repository with public access
	Repository ID
	FR-FCM-Z2EC

## Sheet: Fig.6b
The .fcs files have been uploaded to the Flow Cytometry repository with public access
	Repository ID
	FR-FCM-Z2ED

## Sheet: Fig.S1
time (h)	OD600	OD600
	0.025mM L-Met	1mM L-Met
0	0	0
0.166533	-0.001	-0.0075
0.333219	-0.001	-0.0075
0.499906	0.0005	-0.0055
0.666592	0.0025	-0.004
0.833275	0.002	-0.0035
0.999961	0.003	-0.0025
1.16665	0.003	-0.0015
1.33333	0.003	-0.0015
1.50002	0.004	-0.0005
1.6667	0.0055	0.001
1.83339	0.0045	0
2.00008	0.0055	0.001
2.16676	0.005	-0.0005
2.33345	0.0075	0.0015
2.50014	0.0075	0.003
2.66682	0.0085	0.0055
2.83351	0.0095	0.0085
3.0002	0.0115	0.007
3.16688	0.0135	0.0085
3.33357	0.015	0.0125
3.50026	0.021	0.0145
3.66694	0.024	0.017
3.83364	0.0265	0.0215
4.00031	0.0305	0.024
4.167	0.036	0.0285
4.33369	0.041	0.0335
4.50037	0.0435	0.037
4.66706	0.053	0.043
4.83374	0.0605	0.05
5.00043	0.069	0.0575
5.16712	0.0795	0.067
5.3338	0.09	0.0755
5.50049	0.097	0.088
5.66719	0.104	0.101
5.83386	0.11	0.1165
6.00055	0.114	0.135
6.16723	0.1165	0.156
6.33392	0.1195	0.1795
6.50061	0.121	0.204
6.66729	0.123	0.2295
6.83398	0.124	0.2545
7.00066	0.124	0.2775
7.16735	0.124	0.295
7.33404	0.126	0.317
7.50073	0.1265	0.3295
7.66741	0.126	0.3385
7.8341	0.1275	0.3435
8.00078	0.126	0.3485
8.16747	0.127	0.346
8.33416	0.1265	0.351
8.50084	0.126	0.353
8.66754	0.1255	0.3555
8.83421	0.1255	0.3535
9.0009	0.1255	0.354
9.16759	0.126	0.3565
9.33427	0.1255	0.3555
9.50096	0.125	0.3535
9.66764	0.124	0.35
9.83433	0.1245	0.3515
10.001	0.124	0.3525
10.1677	0.1235	0.3535
10.3344	0.1235	0.35
10.5011	0.1225	0.3495
10.6678	0.1215	0.3465
10.8345	0.1215	0.3535
11.0011	0.121	0.349
11.1678	0.12	0.3475
11.3345	0.1195	0.347
11.5012	0.1195	0.348
11.6679	0.119	0.3505
11.8346	0.119	0.3425
12.0013	0.118	0.3415
12.1679	0.118	0.3425
12.3346	0.117	0.341
12.5013	0.1175	0.3405
12.668	0.1165	0.3395
12.8347	0.116	0.34
13.0014	0.1155	0.3385
13.168	0.1155	0.336
13.3347	0.1145	0.335
13.5014	0.1145	0.335
13.6681	0.1135	0.334
13.8348	0.114	0.337
14.0015	0.113	0.3345
14.1682	0.1125	0.3365
14.3348	0.112	0.3355
14.5015	0.1125	0.3355
14.6682	0.1115	0.3335
14.8349	0.1115	0.3345
15.0016	0.112	0.3365
15.1683	0.1105	0.3345
15.335	0.11	0.3355
15.5017	0.11	0.333
15.6683	0.11	0.333
15.835	0.109	0.332
16.0017	0.109	0.332
16.1684	0.109	0.3335
16.3351	0.109	0.332
16.5018	0.108	0.333
16.6685	0.108	0.333
16.8351	0.107	0.331
17.0018	0.107	0.331
17.1685	0.107	0.3315
17.3352	0.107	0.332
17.5019	0.107	0.33
17.6686	0.107	0.333
17.8353	0.107	0.3305
18.002	0.106	0.329
18.1686	0.105	0.329
18.3353	0.1045	0.3285
18.502	0.105	0.3285
18.6687	0.105	0.3305
18.8354	0.104	0.329
19.0021	0.1045	0.33
19.1687	0.106	0.333
19.3354	0.1045	0.3305
19.5021	0.1045	0.3295
19.6688	0.104	0.3305
19.8355	0.1035	0.3305
20.0022	0.104	0.333

[truncated: 14 more sheets: Fig. S5b, FIg.S6a, Fig.S6b, Fig.S7c, Fig.S7d, Fig.S8, Fig.S9, FIg.S10a, Fig.S11a, Fig.S11b, Fig.S12a, Fig.S12b, Fig.S13a, Fig.14a]
